# Supplementary material for: Remodelling of the immune landscape by IFNγ counteracts IFNγ-dependent tumour escape in mouse tumour models
Source: Nat Commun. 2025 Jan 2;16:2. doi: 10.1038/s41467-024-54791-0 (PMC11696141; doi:10.1038/s41467-024-54791-0)
Supplement: Supplementary file 6 — Source Data [file 41467_2024_54791_MOESM6_ESM.xlsx]

## Sheet: Fig 1A
	Structural Variant	Mutation
Endometrial Cancer	0.174216	11.3122
Melanoma	0.227273	12.7273
Colorectal Cancer	0.187266	9.17603
Esophagogastric Cancer		8.09061
Bladder Cancer	0.487805	8.04878
Non-Small Cell Lung Cancer	0.0952381	7.71429
Cervical Cancer	0.343643	6.87285
Hepatobiliary Cancer		5.46448
Head and Neck Cancer	0.38835	5.04854
Glioblastoma		3.27456
Renal Non-Clear Cell Carcinoma	0.248756	2.6393
Breast Cancer	0.375235	2.34522
Renal Clear Cell Carcinoma		1.99005
Prostate Cancer	0.404858	1.21457
Sarcoma	1.17647	1.17647
Leukemia		1
Ovarian Epithelial Tumor	0.382409	0.764818
Thyroid Cancer	0.204082	0.612245
Glioma		0.583658

## Sheet: Fig 1B
Overall
Unaltered group
Case ID	Study ID	Number at Risk	Status	Survival Rate	Time (months)
TCGA-QN-A5NN	ucs_tcga_pan_can_atlas_2018	442	censored	1	0
TCGA-AX-A3FV	ucec_tcga_pan_can_atlas_2018	441	censored	1	0
TCGA-SL-A6J9	ucec_tcga_pan_can_atlas_2018	440	censored	1	0.0657527
TCGA-AX-A3FZ	ucec_tcga_pan_can_atlas_2018	439	censored	1	0.197258
TCGA-N7-A4Y5	ucs_tcga_pan_can_atlas_2018	438	deceased	0.997717	0.263011
TCGA-AX-A3G6	ucec_tcga_pan_can_atlas_2018	437	censored	0.997717	0.263011
TCGA-AX-A3G7	ucec_tcga_pan_can_atlas_2018	436	censored	0.997717	0.295887
TCGA-AX-A3G4	ucec_tcga_pan_can_atlas_2018	435	censored	0.997717	0.295887
TCGA-AX-A3GI	ucec_tcga_pan_can_atlas_2018	434	censored	0.997717	0.394516
TCGA-4E-A92E	ucec_tcga_pan_can_atlas_2018	433	censored	0.997717	0.427393
TCGA-D1-A0ZR	ucec_tcga_pan_can_atlas_2018	432	censored	0.997717	0.558898
TCGA-AX-A3FW	ucec_tcga_pan_can_atlas_2018	431	censored	0.997717	0.558898
TCGA-AW-A1PO	ucec_tcga_pan_can_atlas_2018	430	censored	0.997717	0.558898
TCGA-D1-A165	ucec_tcga_pan_can_atlas_2018	429	censored	0.997717	0.657527
TCGA-D1-A16R	ucec_tcga_pan_can_atlas_2018	428	censored	0.997717	0.690403
TCGA-D1-A1NW	ucec_tcga_pan_can_atlas_2018	427	censored	0.997717	0.72328
TCGA-D1-A17C	ucec_tcga_pan_can_atlas_2018	426	censored	0.997717	0.986291
TCGA-D1-A1O7	ucec_tcga_pan_can_atlas_2018	425	censored	0.997717	1.05204
TCGA-AX-A3G8	ucec_tcga_pan_can_atlas_2018	424	censored	0.997717	1.18355
TCGA-D1-A17F	ucec_tcga_pan_can_atlas_2018	423	censored	0.997717	1.28218
TCGA-D1-A1NS	ucec_tcga_pan_can_atlas_2018	422	censored	0.997717	1.41368
TCGA-D1-A17N	ucec_tcga_pan_can_atlas_2018	421	censored	0.997717	1.51231
TCGA-D1-A17A	ucec_tcga_pan_can_atlas_2018	420	censored	0.997717	1.57806
TCGA-AJ-A3EJ	ucec_tcga_pan_can_atlas_2018	419	deceased	0.995336	1.64382
TCGA-D1-A101	ucec_tcga_pan_can_atlas_2018	418	censored	0.995336	1.74245
TCGA-H5-A2HR	ucec_tcga_pan_can_atlas_2018	417	censored	0.995336	1.74245
TCGA-D1-A15Z	ucec_tcga_pan_can_atlas_2018	416	deceased	0.992943	1.90683
TCGA-D1-A1O0	ucec_tcga_pan_can_atlas_2018	415	censored	0.992943	2.07121
TCGA-D1-A17T	ucec_tcga_pan_can_atlas_2018	414	censored	0.992943	2.33422
TCGA-D1-A16F	ucec_tcga_pan_can_atlas_2018	413	censored	0.992943	2.63011
TCGA-NF-A4X2	ucs_tcga_pan_can_atlas_2018	412	censored	0.992943	2.66298
TCGA-AJ-A8CT	ucec_tcga_pan_can_atlas_2018	411	censored	0.992943	2.69586
TCGA-AX-A2HK	ucec_tcga_pan_can_atlas_2018	410	deceased	0.990521	2.95887
TCGA-N6-A4VD	ucs_tcga_pan_can_atlas_2018	409	deceased	0.988099	3.68215
TCGA-D1-A160	ucec_tcga_pan_can_atlas_2018	408	censored	0.988099	3.68215
TCGA-NA-A4QY	ucs_tcga_pan_can_atlas_2018	407	deceased	0.985672	3.7479
TCGA-D1-A1O8	ucec_tcga_pan_can_atlas_2018	406	deceased	0.983244	3.94516
TCGA-D1-A16V	ucec_tcga_pan_can_atlas_2018	405	deceased	0.980816	3.94516
TCGA-D1-A3DG	ucec_tcga_pan_can_atlas_2018	404	deceased	0.978388	4.27393
TCGA-QS-A8F1	ucec_tcga_pan_can_atlas_2018	403	deceased	0.975961	4.43831
TCGA-D1-A102	ucec_tcga_pan_can_atlas_2018	402	censored	0.975961	4.43831
TCGA-N5-A4RD	ucs_tcga_pan_can_atlas_2018	401	deceased	0.973527	4.66844
TCGA-AX-A2H2	ucec_tcga_pan_can_atlas_2018	400	deceased	0.971093	4.76707
TCGA-BS-A0TE	ucec_tcga_pan_can_atlas_2018	399	deceased	0.968659	4.79995
TCGA-N5-A4RM	ucs_tcga_pan_can_atlas_2018	398	deceased	0.966225	4.8657
TCGA-D1-A0ZS	ucec_tcga_pan_can_atlas_2018	397	censored	0.966225	4.8657
TCGA-NF-A5CP	ucs_tcga_pan_can_atlas_2018	396	deceased	0.963785	5.49035
TCGA-ND-A4WF	ucs_tcga_pan_can_atlas_2018	395	deceased	0.961345	5.49035
TCGA-EY-A72D	ucec_tcga_pan_can_atlas_2018	394	censored	0.961345	5.88487
TCGA-NA-A4R1	ucs_tcga_pan_can_atlas_2018	393	deceased	0.958899	6.6739
TCGA-PG-A917	ucec_tcga_pan_can_atlas_2018	392	censored	0.958899	6.96979
TCGA-D1-A17B	ucec_tcga_pan_can_atlas_2018	391	censored	0.958899	7.00266
TCGA-EC-A1QX	ucec_tcga_pan_can_atlas_2018	390	censored	0.958899	7.3643
TCGA-PG-A915	ucec_tcga_pan_can_atlas_2018	389	censored	0.958899	8.18621
TCGA-D1-A2G6	ucec_tcga_pan_can_atlas_2018	388	deceased	0.956428	8.4821
TCGA-D1-A0ZQ	ucec_tcga_pan_can_atlas_2018	387	censored	0.956428	8.54785
TCGA-FI-A2EX	ucec_tcga_pan_can_atlas_2018	386	censored	0.956428	9.33688
TCGA-DI-A1NO	ucec_tcga_pan_can_atlas_2018	385	deceased	0.953944	9.36976
TCGA-KP-A3W1	ucec_tcga_pan_can_atlas_2018	384	censored	0.953944	9.46839
TCGA-N6-A4VE	ucs_tcga_pan_can_atlas_2018	383	deceased	0.951453	9.56702
TCGA-NF-A4WU	ucs_tcga_pan_can_atlas_2018	382	censored	0.951453	9.79715
TCGA-BK-A6W4	ucec_tcga_pan_can_atlas_2018	381	censored	0.951453	9.86291
TCGA-AJ-A3NH	ucec_tcga_pan_can_atlas_2018	380	deceased	0.948949	10.1917
TCGA-EY-A212	ucec_tcga_pan_can_atlas_2018	379	deceased	0.946445	10.1917
TCGA-D1-A17M	ucec_tcga_pan_can_atlas_2018	378	censored	0.946445	10.2245
TCGA-AJ-A23O	ucec_tcga_pan_can_atlas_2018	377	deceased	0.943935	10.2574
TCGA-5S-A9Q8	ucec_tcga_pan_can_atlas_2018	376	censored	0.943935	10.2903
TCGA-ND-A4W6	ucs_tcga_pan_can_atlas_2018	375	deceased	0.941418	10.4218
TCGA-D1-A16Q	ucec_tcga_pan_can_atlas_2018	374	censored	0.941418	10.6519
TCGA-BG-A0MA	ucec_tcga_pan_can_atlas_2018	373	deceased	0.938894	10.7177
TCGA-EO-A1Y5	ucec_tcga_pan_can_atlas_2018	372	censored	0.938894	10.9149
TCGA-EY-A1GW	ucec_tcga_pan_can_atlas_2018	371	deceased	0.936363	11.0793
TCGA-D1-A17R	ucec_tcga_pan_can_atlas_2018	370	deceased	0.933832	11.1451
TCGA-BG-A3EW	ucec_tcga_pan_can_atlas_2018	369	censored	0.933832	11.3095
TCGA-D1-A16I	ucec_tcga_pan_can_atlas_2018	368	deceased	0.931295	11.5067
TCGA-N5-A59F	ucs_tcga_pan_can_atlas_2018	367	deceased	0.928757	11.8684
TCGA-B5-A1MY	ucec_tcga_pan_can_atlas_2018	366	deceased	0.92622	11.8684
TCGA-N8-A56S	ucs_tcga_pan_can_atlas_2018	365	deceased	0.923682	12.1971
TCGA-DI-A2QT	ucec_tcga_pan_can_atlas_2018	364	deceased	0.921144	12.3944
TCGA-N7-A4Y8	ucs_tcga_pan_can_atlas_2018	363	deceased	0.918607	12.4273
TCGA-BG-A0YV	ucec_tcga_pan_can_atlas_2018	362	censored	0.918607	12.5588
TCGA-EY-A210	ucec_tcga_pan_can_atlas_2018	361	censored	0.918607	12.5916
TCGA-BK-A56F	ucec_tcga_pan_can_atlas_2018	360	censored	0.918607	13.1834
TCGA-D1-A1NU	ucec_tcga_pan_can_atlas_2018	359	censored	0.918607	13.2163
TCGA-KP-A3W0	ucec_tcga_pan_can_atlas_2018	358	censored	0.918607	13.282
TCGA-B5-A0K9	ucec_tcga_pan_can_atlas_2018	357	deceased	0.916034	13.4464
TCGA-N8-A4PL	ucs_tcga_pan_can_atlas_2018	356	deceased	0.913461	13.7423
TCGA-BG-A186	ucec_tcga_pan_can_atlas_2018	355	censored	0.913461	13.7752
TCGA-K6-A3WQ	ucec_tcga_pan_can_atlas_2018	354	deceased	0.91088	14.0382
TCGA-EY-A548	ucec_tcga_pan_can_atlas_2018	353	censored	0.91088	14.1368
TCGA-EY-A214	ucec_tcga_pan_can_atlas_2018	352	censored	0.91088	14.3998
TCGA-AJ-A23N	ucec_tcga_pan_can_atlas_2018	351	deceased	0.908285	14.4327
TCGA-AX-A3GB	ucec_tcga_pan_can_atlas_2018	350	censored	0.908285	14.4656
TCGA-NG-A4VU	ucs_tcga_pan_can_atlas_2018	349	deceased	0.905683	14.5313
TCGA-N5-A59E	ucs_tcga_pan_can_atlas_2018	348	deceased	0.90308	14.6957
TCGA-B5-A1MW	ucec_tcga_pan_can_atlas_2018	347	censored	0.90308	14.6957
TCGA-EY-A54A	ucec_tcga_pan_can_atlas_2018	346	censored	0.90308	14.6957
TCGA-BG-A187	ucec_tcga_pan_can_atlas_2018	345	censored	0.90308	14.7286
TCGA-AJ-A3OL	ucec_tcga_pan_can_atlas_2018	344	deceased	0.900455	14.7615
TCGA-BG-A0YU	ucec_tcga_pan_can_atlas_2018	343	censored	0.900455	14.8272
TCGA-QS-A744	ucec_tcga_pan_can_atlas_2018	342	censored	0.900455	14.8272
TCGA-NF-A4WX	ucs_tcga_pan_can_atlas_2018	341	censored	0.900455	14.8601
TCGA-A5-A3LP	ucec_tcga_pan_can_atlas_2018	340	censored	0.900455	14.9587
TCGA-D1-A1O5	ucec_tcga_pan_can_atlas_2018	339	censored	0.900455	15.0574
TCGA-AJ-A3OJ	ucec_tcga_pan_can_atlas_2018	338	censored	0.900455	15.3533
TCGA-BG-A0RY	ucec_tcga_pan_can_atlas_2018	337	censored	0.900455	15.419
TCGA-BG-A18C	ucec_tcga_pan_can_atlas_2018	336	censored	0.900455	15.4519
TCGA-BG-A18B	ucec_tcga_pan_can_atlas_2018	335	censored	0.900455	15.4519
TCGA-AJ-A3NG	ucec_tcga_pan_can_atlas_2018	334	censored	0.900455	15.6163
TCGA-N9-A4Q8	ucs_tcga_pan_can_atlas_2018	333	deceased	0.897751	15.8135
TCGA-EY-A1GV	ucec_tcga_pan_can_atlas_2018	332	censored	0.897751	15.8135
TCGA-D1-A3DA	ucec_tcga_pan_can_atlas_2018	331	censored	0.897751	15.8793
TCGA-AJ-A3OK	ucec_tcga_pan_can_atlas_2018	330	censored	0.897751	15.945
TCGA-A5-A0VQ	ucec_tcga_pan_can_atlas_2018	329	censored	0.897751	15.945
TCGA-EC-A1NJ	ucec_tcga_pan_can_atlas_2018	328	censored	0.897751	16.0437
TCGA-EY-A1GT	ucec_tcga_pan_can_atlas_2018	327	censored	0.897751	16.1094
TCGA-DI-A0WH	ucec_tcga_pan_can_atlas_2018	326	censored	0.897751	16.3067
TCGA-EO-A3KW	ucec_tcga_pan_can_atlas_2018	325	censored	0.897751	16.3395
TCGA-B5-A121	ucec_tcga_pan_can_atlas_2018	324	censored	0.897751	16.5697
TCGA-BK-A4ZD	ucec_tcga_pan_can_atlas_2018	323	censored	0.897751	16.6354
TCGA-B5-A11U	ucec_tcga_pan_can_atlas_2018	322	censored	0.897751	16.7341
TCGA-D1-A0ZN	ucec_tcga_pan_can_atlas_2018	321	censored	0.897751	16.8327
TCGA-AJ-A3TW	ucec_tcga_pan_can_atlas_2018	320	censored	0.897751	16.8656
TCGA-AJ-A3QS	ucec_tcga_pan_can_atlas_2018	319	censored	0.897751	16.8656
TCGA-AJ-A3I9	ucec_tcga_pan_can_atlas_2018	318	deceased	0.894928	17.0628
TCGA-N6-A4VF	ucs_tcga_pan_can_atlas_2018	317	deceased	0.892104	17.1615
TCGA-PG-A916	ucec_tcga_pan_can_atlas_2018	316	censored	0.892104	17.1615
TCGA-D1-A3JQ	ucec_tcga_pan_can_atlas_2018	315	censored	0.892104	17.293
TCGA-B5-A11Z	ucec_tcga_pan_can_atlas_2018	314	censored	0.892104	17.3587
TCGA-A5-A0R7	ucec_tcga_pan_can_atlas_2018	313	censored	0.892104	17.5888
TCGA-EY-A1GR	ucec_tcga_pan_can_atlas_2018	312	censored	0.892104	17.6217
TCGA-JU-AAVI	ucec_tcga_pan_can_atlas_2018	311	deceased	0.889236	17.7532
TCGA-AX-A2HH	ucec_tcga_pan_can_atlas_2018	310	censored	0.889236	17.7532
TCGA-NA-A4R0	ucs_tcga_pan_can_atlas_2018	309	deceased	0.886358	17.7861
TCGA-A5-A0GA	ucec_tcga_pan_can_atlas_2018	308	deceased	0.88348	17.8519
TCGA-EY-A547	ucec_tcga_pan_can_atlas_2018	307	censored	0.88348	17.9176
TCGA-N5-A4RJ	ucs_tcga_pan_can_atlas_2018	306	deceased	0.880593	18.082
TCGA-AJ-A3BF	ucec_tcga_pan_can_atlas_2018	305	censored	0.880593	18.1149
TCGA-D1-A1NX	ucec_tcga_pan_can_atlas_2018	304	censored	0.880593	18.2464
TCGA-SJ-A6ZJ	ucec_tcga_pan_can_atlas_2018	303	censored	0.880593	18.2793
TCGA-A5-A7WK	ucec_tcga_pan_can_atlas_2018	302	censored	0.880593	18.4108
TCGA-BG-A0LW	ucec_tcga_pan_can_atlas_2018	301	censored	0.880593	18.608
TCGA-D1-A16S	ucec_tcga_pan_can_atlas_2018	300	censored	0.880593	18.6738
TCGA-N8-A4PQ	ucs_tcga_pan_can_atlas_2018	299	censored	0.880593	18.8053
TCGA-D1-A3DH	ucec_tcga_pan_can_atlas_2018	298	censored	0.880593	18.8381
TCGA-EY-A1GP	ucec_tcga_pan_can_atlas_2018	297	censored	0.880593	18.8381
TCGA-AJ-A3BI	ucec_tcga_pan_can_atlas_2018	296	censored	0.880593	18.9039
TCGA-EY-A1GO	ucec_tcga_pan_can_atlas_2018	295	censored	0.880593	19.2655
TCGA-QM-A5NM	ucs_tcga_pan_can_atlas_2018	294	censored	0.880593	19.2984
TCGA-BG-A0M0	ucec_tcga_pan_can_atlas_2018	293	censored	0.880593	19.3313
TCGA-EY-A1H0	ucec_tcga_pan_can_atlas_2018	292	censored	0.880593	19.3313
TCGA-EO-A2CH	ucec_tcga_pan_can_atlas_2018	291	deceased	0.877567	19.397
TCGA-B5-A11W	ucec_tcga_pan_can_atlas_2018	290	censored	0.877567	19.4957
TCGA-B5-A11V	ucec_tcga_pan_can_atlas_2018	289	censored	0.877567	19.5614
TCGA-B5-A11X	ucec_tcga_pan_can_atlas_2018	288	censored	0.877567	19.5943
TCGA-A5-A0R8	ucec_tcga_pan_can_atlas_2018	287	censored	0.877567	19.5943
TCGA-N6-A4VC	ucs_tcga_pan_can_atlas_2018	286	deceased	0.874499	19.6272
TCGA-D1-A0ZO	ucec_tcga_pan_can_atlas_2018	285	censored	0.874499	19.7916
TCGA-AJ-A2QL	ucec_tcga_pan_can_atlas_2018	284	censored	0.874499	19.7916
TCGA-N9-A4Q7	ucs_tcga_pan_can_atlas_2018	283	censored	0.874499	19.8573
TCGA-EY-A2ON	ucec_tcga_pan_can_atlas_2018	282	deceased	0.871398	20.0546
TCGA-AJ-A23M	ucec_tcga_pan_can_atlas_2018	281	deceased	0.868297	20.2518
TCGA-BG-A0MU	ucec_tcga_pan_can_atlas_2018	280	censored	0.868297	20.2847
TCGA-AX-A3G1	ucec_tcga_pan_can_atlas_2018	279	deceased	0.865184	20.5148
TCGA-AJ-A6NU	ucec_tcga_pan_can_atlas_2018	278	censored	0.865184	20.7779
TCGA-AJ-A3IA	ucec_tcga_pan_can_atlas_2018	277	censored	0.865184	20.8107
TCGA-AP-A05P	ucec_tcga_pan_can_atlas_2018	276	censored	0.865184	20.9094
TCGA-BG-A0M2	ucec_tcga_pan_can_atlas_2018	275	censored	0.865184	20.9422
TCGA-BG-A0MT	ucec_tcga_pan_can_atlas_2018	274	censored	0.865184	21.1724
TCGA-AJ-A3NF	ucec_tcga_pan_can_atlas_2018	273	censored	0.865184	21.2052
TCGA-PG-A6IB	ucec_tcga_pan_can_atlas_2018	272	censored	0.865184	21.3039
TCGA-AP-A3K1	ucec_tcga_pan_can_atlas_2018	271	deceased	0.861992	21.8957
TCGA-N9-A4PZ	ucs_tcga_pan_can_atlas_2018	270	deceased	0.858799	21.9285
TCGA-AP-A052	ucec_tcga_pan_can_atlas_2018	269	deceased	0.855607	21.9943
TCGA-EY-A1GS	ucec_tcga_pan_can_atlas_2018	268	deceased	0.852414	22.0272
TCGA-BG-A0M6	ucec_tcga_pan_can_atlas_2018	267	deceased	0.849222	22.06
TCGA-AJ-A3EM	ucec_tcga_pan_can_atlas_2018	266	censored	0.849222	22.2573
TCGA-EO-A3KU	ucec_tcga_pan_can_atlas_2018	265	censored	0.849222	22.2573
TCGA-AJ-A5DV	ucec_tcga_pan_can_atlas_2018	264	censored	0.849222	22.323
TCGA-BG-A3PP	ucec_tcga_pan_can_atlas_2018	263	censored	0.849222	22.3888
TCGA-N5-A4RO	ucs_tcga_pan_can_atlas_2018	262	deceased	0.84598	22.5203
TCGA-D1-A0ZZ	ucec_tcga_pan_can_atlas_2018	261	censored	0.84598	22.5532
TCGA-PG-A914	ucec_tcga_pan_can_atlas_2018	260	censored	0.84598	22.5861
TCGA-EY-A2OM	ucec_tcga_pan_can_atlas_2018	259	censored	0.84598	22.8162
TCGA-A5-A0GW	ucec_tcga_pan_can_atlas_2018	258	censored	0.84598	23.2107
TCGA-PG-A5BC	ucec_tcga_pan_can_atlas_2018	257	censored	0.84598	23.2436
TCGA-EY-A1GH	ucec_tcga_pan_can_atlas_2018	256	censored	0.84598	23.3422
TCGA-ND-A4WA	ucs_tcga_pan_can_atlas_2018	255	deceased	0.842663	23.4737
TCGA-BG-A0MI	ucec_tcga_pan_can_atlas_2018	254	deceased	0.839345	23.4737
TCGA-QS-A5YR	ucec_tcga_pan_can_atlas_2018	253	censored	0.839345	23.6381
TCGA-BG-A2AE	ucec_tcga_pan_can_atlas_2018	252	censored	0.839345	23.7038
TCGA-KP-A3VZ	ucec_tcga_pan_can_atlas_2018	251	censored	0.839345	23.7367
TCGA-AP-A05N	ucec_tcga_pan_can_atlas_2018	250	deceased	0.835988	23.8682
TCGA-EY-A1GJ	ucec_tcga_pan_can_atlas_2018	249	censored	0.835988	23.9011
TCGA-D1-A0ZV	ucec_tcga_pan_can_atlas_2018	248	censored	0.835988	23.934
TCGA-BK-A26L	ucec_tcga_pan_can_atlas_2018	247	censored	0.835988	24.1312
TCGA-D1-A17S	ucec_tcga_pan_can_atlas_2018	246	censored	0.835988	24.2956
TCGA-DI-A1C3	ucec_tcga_pan_can_atlas_2018	245	censored	0.835988	24.2956
TCGA-BS-A0TA	ucec_tcga_pan_can_atlas_2018	244	deceased	0.832562	24.3285
TCGA-EY-A1GE	ucec_tcga_pan_can_atlas_2018	243	censored	0.832562	24.3614
TCGA-A5-A0R9	ucec_tcga_pan_can_atlas_2018	242	censored	0.832562	24.6244
TCGA-BK-A13C	ucec_tcga_pan_can_atlas_2018	241	censored	0.832562	24.986
TCGA-AP-A0LV	ucec_tcga_pan_can_atlas_2018	240	censored	0.832562	25.0847
TCGA-N7-A4Y0	ucs_tcga_pan_can_atlas_2018	239	deceased	0.829078	25.3477
TCGA-AX-A1C8	ucec_tcga_pan_can_atlas_2018	238	censored	0.829078	25.512
TCGA-A5-A3LO	ucec_tcga_pan_can_atlas_2018	237	censored	0.829078	25.512
TCGA-N8-A4PO	ucs_tcga_pan_can_atlas_2018	236	censored	0.829078	25.6764
TCGA-DF-A2L0	ucec_tcga_pan_can_atlas_2018	235	deceased	0.82555	25.9066
TCGA-AX-A1CC	ucec_tcga_pan_can_atlas_2018	234	censored	0.82555	25.9066
TCGA-KP-A3W3	ucec_tcga_pan_can_atlas_2018	233	censored	0.82555	26.1038
TCGA-D1-A17L	ucec_tcga_pan_can_atlas_2018	232	censored	0.82555	26.3668
TCGA-N8-A4PI	ucs_tcga_pan_can_atlas_2018	231	deceased	0.821976	26.6298
TCGA-N8-A4PN	ucs_tcga_pan_can_atlas_2018	230	censored	0.821976	26.6956
TCGA-EO-A3B1	ucec_tcga_pan_can_atlas_2018	229	censored	0.821976	26.9586
TCGA-EO-A3AZ	ucec_tcga_pan_can_atlas_2018	228	censored	0.821976	27.1559
TCGA-N7-A59B	ucs_tcga_pan_can_atlas_2018	227	censored	0.821976	27.1887
TCGA-N8-A4PM	ucs_tcga_pan_can_atlas_2018	226	censored	0.821976	27.2545
TCGA-B5-A0K3	ucec_tcga_pan_can_atlas_2018	225	deceased	0.818323	27.2874
TCGA-EY-A3L3	ucec_tcga_pan_can_atlas_2018	224	censored	0.818323	27.3531
TCGA-AX-A06H	ucec_tcga_pan_can_atlas_2018	223	censored	0.818323	27.386
TCGA-D1-A16G	ucec_tcga_pan_can_atlas_2018	222	deceased	0.814637	27.4189
TCGA-NA-A4QX	ucs_tcga_pan_can_atlas_2018	221	deceased	0.810951	27.5504
TCGA-B5-A3FH	ucec_tcga_pan_can_atlas_2018	220	censored	0.810951	27.649
TCGA-B5-A0K8	ucec_tcga_pan_can_atlas_2018	219	censored	0.810951	27.8463
TCGA-AP-A1E3	ucec_tcga_pan_can_atlas_2018	218	censored	0.810951	27.8463
TCGA-D1-A17H	ucec_tcga_pan_can_atlas_2018	217	censored	0.810951	28.0107
TCGA-D1-A17K	ucec_tcga_pan_can_atlas_2018	216	censored	0.810951	28.0764
TCGA-A5-A0GU	ucec_tcga_pan_can_atlas_2018	215	censored	0.810951	28.2737
TCGA-A5-A2K4	ucec_tcga_pan_can_atlas_2018	214	deceased	0.807161	28.6353
TCGA-D1-A0ZU	ucec_tcga_pan_can_atlas_2018	213	censored	0.807161	28.6682
TCGA-A5-A0VO	ucec_tcga_pan_can_atlas_2018	212	deceased	0.803354	28.7668
TCGA-A5-A0RA	ucec_tcga_pan_can_atlas_2018	211	censored	0.803354	29.0627
TCGA-EY-A2OQ	ucec_tcga_pan_can_atlas_2018	210	censored	0.803354	29.0956
TCGA-D1-A161	ucec_tcga_pan_can_atlas_2018	209	censored	0.803354	29.3257
TCGA-AJ-A2QM	ucec_tcga_pan_can_atlas_2018	208	censored	0.803354	29.3915
TCGA-B5-A3S1	ucec_tcga_pan_can_atlas_2018	207	censored	0.803354	29.6545
TCGA-AX-A05U	ucec_tcga_pan_can_atlas_2018	206	censored	0.803354	29.6873
TCGA-D1-A15X	ucec_tcga_pan_can_atlas_2018	205	censored	0.803354	29.8846
TCGA-D1-A16J	ucec_tcga_pan_can_atlas_2018	204	censored	0.803354	29.9175
TCGA-N5-A4RS	ucs_tcga_pan_can_atlas_2018	203	deceased	0.799396	29.9504
TCGA-D1-A0ZP	ucec_tcga_pan_can_atlas_2018	202	censored	0.799396	29.9504
TCGA-AX-A06J	ucec_tcga_pan_can_atlas_2018	201	censored	0.799396	30.0161
TCGA-D1-A15W	ucec_tcga_pan_can_atlas_2018	200	censored	0.799396	30.0819
TCGA-AX-A2H4	ucec_tcga_pan_can_atlas_2018	199	deceased	0.795379	30.1147
TCGA-D1-A176	ucec_tcga_pan_can_atlas_2018	198	censored	0.795379	30.1476
TCGA-D1-A17D	ucec_tcga_pan_can_atlas_2018	197	censored	0.795379	30.4435
TCGA-FI-A2F8	ucec_tcga_pan_can_atlas_2018	196	censored	0.795379	30.6736
TCGA-BS-A0U7	ucec_tcga_pan_can_atlas_2018	195	deceased	0.791301	30.7394
TCGA-AX-A2HJ	ucec_tcga_pan_can_atlas_2018	194	censored	0.791301	30.7394
TCGA-BK-A139	ucec_tcga_pan_can_atlas_2018	193	deceased	0.787201	31.0024
TCGA-EY-A2OP	ucec_tcga_pan_can_atlas_2018	192	censored	0.787201	31.0353
TCGA-D1-A16N	ucec_tcga_pan_can_atlas_2018	191	censored	0.787201	31.0682
TCGA-DI-A2QU	ucec_tcga_pan_can_atlas_2018	190	deceased	0.783057	31.101
TCGA-AX-A2IN	ucec_tcga_pan_can_atlas_2018	189	deceased	0.778914	31.1339
TCGA-NG-A4VW	ucs_tcga_pan_can_atlas_2018	188	deceased	0.774771	31.1997
TCGA-B5-A1N2	ucec_tcga_pan_can_atlas_2018	187	deceased	0.770628	31.364
TCGA-BK-A13B	ucec_tcga_pan_can_atlas_2018	186	censored	0.770628	31.7586
TCGA-A5-A1OG	ucec_tcga_pan_can_atlas_2018	185	deceased	0.766462	31.9887
TCGA-AX-A1CA	ucec_tcga_pan_can_atlas_2018	184	censored	0.766462	32.0216
TCGA-B5-A11Q	ucec_tcga_pan_can_atlas_2018	183	censored	0.766462	32.0873
TCGA-N6-A4V9	ucs_tcga_pan_can_atlas_2018	182	censored	0.766462	32.1859
TCGA-EY-A3QX	ucec_tcga_pan_can_atlas_2018	181	deceased	0.762228	32.5147
TCGA-EY-A1GM	ucec_tcga_pan_can_atlas_2018	180	deceased	0.757993	32.712
TCGA-EY-A1GU	ucec_tcga_pan_can_atlas_2018	179	deceased	0.753759	32.7777
TCGA-AX-A1C5	ucec_tcga_pan_can_atlas_2018	178	censored	0.753759	32.9092
TCGA-A5-A1OJ	ucec_tcga_pan_can_atlas_2018	177	censored	0.753759	33.0736
TCGA-AX-A05T	ucec_tcga_pan_can_atlas_2018	176	censored	0.753759	33.2051
TCGA-E6-A8L9	ucec_tcga_pan_can_atlas_2018	175	censored	0.753759	33.3037
TCGA-EY-A1GL	ucec_tcga_pan_can_atlas_2018	174	censored	0.753759	33.3366
TCGA-AP-A0LO	ucec_tcga_pan_can_atlas_2018	173	deceased	0.749402	33.4024
TCGA-D1-A16O	ucec_tcga_pan_can_atlas_2018	172	censored	0.749402	33.6325
TCGA-AJ-A3BK	ucec_tcga_pan_can_atlas_2018	171	censored	0.749402	33.8955
TCGA-B5-A5OD	ucec_tcga_pan_can_atlas_2018	170	censored	0.749402	34.1257
TCGA-AJ-A3BD	ucec_tcga_pan_can_atlas_2018	169	censored	0.749402	34.1585
TCGA-EO-A3AS	ucec_tcga_pan_can_atlas_2018	168	censored	0.749402	34.3887
TCGA-N5-A4RN	ucs_tcga_pan_can_atlas_2018	167	censored	0.749402	34.6188
TCGA-AX-A1C7	ucec_tcga_pan_can_atlas_2018	166	censored	0.749402	34.6517
TCGA-B5-A5OE	ucec_tcga_pan_can_atlas_2018	165	censored	0.749402	34.9476
TCGA-BK-A0CA	ucec_tcga_pan_can_atlas_2018	164	censored	0.749402	34.9804
TCGA-BK-A0CC	ucec_tcga_pan_can_atlas_2018	163	censored	0.749402	35.0791
TCGA-AJ-A8CV	ucec_tcga_pan_can_atlas_2018	162	censored	0.749402	35.1119
TCGA-AJ-A2QN	ucec_tcga_pan_can_atlas_2018	161	censored	0.749402	35.1448
TCGA-BG-A0M3	ucec_tcga_pan_can_atlas_2018	160	censored	0.749402	35.2106
TCGA-DI-A1NN	ucec_tcga_pan_can_atlas_2018	159	censored	0.749402	35.375
TCGA-AX-A0IU	ucec_tcga_pan_can_atlas_2018	158	censored	0.749402	35.7366
TCGA-N9-A4Q4	ucs_tcga_pan_can_atlas_2018	157	censored	0.749402	35.8023
TCGA-BK-A0CB	ucec_tcga_pan_can_atlas_2018	156	censored	0.749402	35.901
TCGA-BK-A0C9	ucec_tcga_pan_can_atlas_2018	155	censored	0.749402	35.901
TCGA-D1-A168	ucec_tcga_pan_can_atlas_2018	154	censored	0.749402	36.0982
TCGA-AP-A5FX	ucec_tcga_pan_can_atlas_2018	153	deceased	0.744504	36.1311
TCGA-A5-A1OH	ucec_tcga_pan_can_atlas_2018	152	censored	0.744504	36.3284
TCGA-AP-A0LH	ucec_tcga_pan_can_atlas_2018	151	deceased	0.739573	36.3612
TCGA-D1-A16B	ucec_tcga_pan_can_atlas_2018	150	censored	0.739573	36.3612
TCGA-B5-A0K1	ucec_tcga_pan_can_atlas_2018	149	censored	0.739573	36.4928
TCGA-DI-A1BY	ucec_tcga_pan_can_atlas_2018	148	censored	0.739573	36.6243
TCGA-D1-A16E	ucec_tcga_pan_can_atlas_2018	147	censored	0.739573	36.7886
TCGA-AP-A05J	ucec_tcga_pan_can_atlas_2018	146	censored	0.739573	36.8873
TCGA-A5-A0G5	ucec_tcga_pan_can_atlas_2018	145	censored	0.739573	37.0188
TCGA-EY-A1GX	ucec_tcga_pan_can_atlas_2018	144	deceased	0.734437	37.0516
TCGA-D1-A169	ucec_tcga_pan_can_atlas_2018	143	censored	0.734437	37.3147
TCGA-D1-A16D	ucec_tcga_pan_can_atlas_2018	142	censored	0.734437	37.5119
TCGA-AX-A1CN	ucec_tcga_pan_can_atlas_2018	141	censored	0.734437	37.5777
TCGA-EO-A1Y8	ucec_tcga_pan_can_atlas_2018	140	censored	0.734437	37.7092
TCGA-AX-A0IW	ucec_tcga_pan_can_atlas_2018	139	censored	0.734437	37.7749
TCGA-A5-A0R6	ucec_tcga_pan_can_atlas_2018	138	censored	0.734437	37.9064
TCGA-PG-A7D5	ucec_tcga_pan_can_atlas_2018	137	censored	0.734437	38.6955
TCGA-B5-A3FD	ucec_tcga_pan_can_atlas_2018	136	deceased	0.729037	39.353
TCGA-D1-A15V	ucec_tcga_pan_can_atlas_2018	135	censored	0.729037	39.4845
TCGA-5B-A90C	ucec_tcga_pan_can_atlas_2018	134	censored	0.729037	39.5174
TCGA-QF-A5YT	ucec_tcga_pan_can_atlas_2018	133	censored	0.729037	39.9448
TCGA-AX-A2H7	ucec_tcga_pan_can_atlas_2018	132	deceased	0.723514	40.7996
TCGA-FI-A3PV	ucec_tcga_pan_can_atlas_2018	131	deceased	0.717991	41.0626
TCGA-2E-A9G8	ucec_tcga_pan_can_atlas_2018	130	censored	0.717991	41.0626
TCGA-BG-A0MC	ucec_tcga_pan_can_atlas_2018	129	censored	0.717991	41.5228
TCGA-BG-A0MO	ucec_tcga_pan_can_atlas_2018	128	censored	0.717991	43.0351
TCGA-BG-A0MK	ucec_tcga_pan_can_atlas_2018	127	deceased	0.712337	43.2982
TCGA-AX-A3FX	ucec_tcga_pan_can_atlas_2018	126	deceased	0.706684	43.8242
TCGA-B5-A11M	ucec_tcga_pan_can_atlas_2018	125	censored	0.706684	44.7776
TCGA-AP-A05H	ucec_tcga_pan_can_atlas_2018	124	censored	0.706684	45.5337
TCGA-EY-A2OO	ucec_tcga_pan_can_atlas_2018	123	censored	0.706684	45.7639
TCGA-AP-A1E1	ucec_tcga_pan_can_atlas_2018	122	censored	0.706684	45.8625
TCGA-AX-A062	ucec_tcga_pan_can_atlas_2018	121	censored	0.706684	45.994
TCGA-AP-A0LJ	ucec_tcga_pan_can_atlas_2018	120	censored	0.706684	46.7173
TCGA-BS-A0T9	ucec_tcga_pan_can_atlas_2018	119	deceased	0.700745	46.9474
TCGA-A5-A0G3	ucec_tcga_pan_can_atlas_2018	118	censored	0.700745	46.9474
TCGA-D1-A2G5	ucec_tcga_pan_can_atlas_2018	117	censored	0.700745	47.8351
TCGA-BG-A0MG	ucec_tcga_pan_can_atlas_2018	116	censored	0.700745	48.5584
TCGA-B5-A0K0	ucec_tcga_pan_can_atlas_2018	115	censored	0.700745	48.5912
TCGA-AP-A0L8	ucec_tcga_pan_can_atlas_2018	114	deceased	0.694598	48.7885
TCGA-D1-A2G0	ucec_tcga_pan_can_atlas_2018	113	censored	0.694598	48.7885
TCGA-EO-A1Y7	ucec_tcga_pan_can_atlas_2018	112	censored	0.694598	49.1501
TCGA-AP-A0LT	ucec_tcga_pan_can_atlas_2018	111	censored	0.694598	49.2159
TCGA-AX-A064	ucec_tcga_pan_can_atlas_2018	110	censored	0.694598	49.8734
TCGA-N5-A4RU	ucs_tcga_pan_can_atlas_2018	109	deceased	0.688226	50.1693
TCGA-EO-A3AU	ucec_tcga_pan_can_atlas_2018	108	censored	0.688226	50.7282
TCGA-B5-A1MU	ucec_tcga_pan_can_atlas_2018	107	deceased	0.681794	50.8926
TCGA-BG-A0VV	ucec_tcga_pan_can_atlas_2018	106	censored	0.681794	51.057
TCGA-EO-A3L0	ucec_tcga_pan_can_atlas_2018	105	censored	0.681794	51.0899
TCGA-AP-A1E4	ucec_tcga_pan_can_atlas_2018	104	censored	0.681794	51.1227
TCGA-EO-A2CG	ucec_tcga_pan_can_atlas_2018	103	censored	0.681794	51.4186
TCGA-B5-A1MV	ucec_tcga_pan_can_atlas_2018	102	censored	0.681794	51.4515
TCGA-EO-A22Y	ucec_tcga_pan_can_atlas_2018	101	censored	0.681794	51.5172
TCGA-BG-A0VT	ucec_tcga_pan_can_atlas_2018	100	censored	0.681794	51.5501
TCGA-N6-A4VG	ucs_tcga_pan_can_atlas_2018	99	censored	0.681794	51.7474
TCGA-BG-A0VW	ucec_tcga_pan_can_atlas_2018	98	censored	0.681794	52.0104
TCGA-B5-A11P	ucec_tcga_pan_can_atlas_2018	97	censored	0.681794	52.0433
TCGA-N5-A4RA	ucs_tcga_pan_can_atlas_2018	96	deceased	0.674692	52.3063
TCGA-B5-A1MZ	ucec_tcga_pan_can_atlas_2018	95	censored	0.674692	52.5364
TCGA-BG-A0VZ	ucec_tcga_pan_can_atlas_2018	94	censored	0.674692	52.635
TCGA-BG-A0W1	ucec_tcga_pan_can_atlas_2018	93	censored	0.674692	52.8323
TCGA-A5-A0GV	ucec_tcga_pan_can_atlas_2018	92	censored	0.674692	54.0158
TCGA-EY-A1GC	ucec_tcga_pan_can_atlas_2018	91	censored	0.674692	54.1474
TCGA-N9-A4Q3	ucs_tcga_pan_can_atlas_2018	90	censored	0.674692	54.9693
TCGA-B5-A0JT	ucec_tcga_pan_can_atlas_2018	89	censored	0.674692	55.298
TCGA-BG-A0W2	ucec_tcga_pan_can_atlas_2018	88	censored	0.674692	56.5802
TCGA-B5-A0K4	ucec_tcga_pan_can_atlas_2018	87	censored	0.674692	57.7638
TCGA-AP-A05D	ucec_tcga_pan_can_atlas_2018	86	censored	0.674692	57.7966
TCGA-B5-A0JX	ucec_tcga_pan_can_atlas_2018	85	censored	0.674692	58.75
TCGA-D1-A2G7	ucec_tcga_pan_can_atlas_2018	84	deceased	0.66666	58.9473
TCGA-FI-A2EW	ucec_tcga_pan_can_atlas_2018	83	censored	0.66666	59.0131
TCGA-B5-A0JU	ucec_tcga_pan_can_atlas_2018	82	censored	0.66666	59.2432
TCGA-FI-A2F9	ucec_tcga_pan_can_atlas_2018	81	censored	0.66666	59.2761
TCGA-N5-A4RF	ucs_tcga_pan_can_atlas_2018	80	censored	0.66666	59.3747
TCGA-BS-A0V4	ucec_tcga_pan_can_atlas_2018	79	censored	0.66666	59.5062
TCGA-BG-A0MQ	ucec_tcga_pan_can_atlas_2018	78	censored	0.66666	59.7363
TCGA-A5-A0GN	ucec_tcga_pan_can_atlas_2018	77	censored	0.66666	60.5254
TCGA-A5-A0GM	ucec_tcga_pan_can_atlas_2018	76	censored	0.66666	60.5254
TCGA-AX-A06L	ucec_tcga_pan_can_atlas_2018	75	censored	0.66666	60.6569
TCGA-AX-A0IS	ucec_tcga_pan_can_atlas_2018	74	deceased	0.657651	61.0843
TCGA-AP-A0LP	ucec_tcga_pan_can_atlas_2018	73	censored	0.657651	61.6432
TCGA-BS-A0TI	ucec_tcga_pan_can_atlas_2018	72	censored	0.657651	61.8733
TCGA-B5-A0K7	ucec_tcga_pan_can_atlas_2018	71	censored	0.657651	63.55
TCGA-BS-A0V7	ucec_tcga_pan_can_atlas_2018	70	censored	0.657651	63.5829
TCGA-BG-A0M7	ucec_tcga_pan_can_atlas_2018	69	censored	0.657651	63.6815
TCGA-AP-A05A	ucec_tcga_pan_can_atlas_2018	68	deceased	0.64798	63.9116
TCGA-B5-A0K6	ucec_tcga_pan_can_atlas_2018	67	censored	0.64798	64.2075
TCGA-A5-A0GJ	ucec_tcga_pan_can_atlas_2018	66	censored	0.64798	65.7527
TCGA-A5-A2K3	ucec_tcga_pan_can_atlas_2018	65	censored	0.64798	66.1472
TCGA-AP-A0LG	ucec_tcga_pan_can_atlas_2018	64	censored	0.64798	66.2458
TCGA-BS-A0WQ	ucec_tcga_pan_can_atlas_2018	63	censored	0.64798	66.476
TCGA-FI-A2CX	ucec_tcga_pan_can_atlas_2018	62	censored	0.64798	66.7719
TCGA-N5-A4RV	ucs_tcga_pan_can_atlas_2018	61	censored	0.64798	67.1335
TCGA-N9-A4Q1	ucs_tcga_pan_can_atlas_2018	60	deceased	0.63718	67.1664
TCGA-AX-A06B	ucec_tcga_pan_can_atlas_2018	59	censored	0.63718	67.6595
TCGA-FI-A2CY	ucec_tcga_pan_can_atlas_2018	58	censored	0.63718	68.3828
TCGA-A5-A0GX	ucec_tcga_pan_can_atlas_2018	57	censored	0.63718	68.6458
TCGA-AX-A2H5	ucec_tcga_pan_can_atlas_2018	56	censored	0.63718	71.2431
TCGA-B5-A0JZ	ucec_tcga_pan_can_atlas_2018	55	censored	0.63718	71.4403
TCGA-DF-A2KR	ucec_tcga_pan_can_atlas_2018	54	censored	0.63718	71.6047
TCGA-BS-A0UT	ucec_tcga_pan_can_atlas_2018	53	censored	0.63718	72.7225
TCGA-B5-A11S	ucec_tcga_pan_can_atlas_2018	52	censored	0.63718	73.2814
TCGA-FI-A2F4	ucec_tcga_pan_can_atlas_2018	51	censored	0.63718	73.3143
TCGA-AX-A1CJ	ucec_tcga_pan_can_atlas_2018	50	censored	0.63718	73.4129
TCGA-B5-A11L	ucec_tcga_pan_can_atlas_2018	49	deceased	0.624176	73.643
TCGA-A5-A0GQ	ucec_tcga_pan_can_atlas_2018	48	censored	0.624176	73.8732
TCGA-A5-A0GH	ucec_tcga_pan_can_atlas_2018	47	censored	0.624176	74.1033
TCGA-BG-A0M9	ucec_tcga_pan_can_atlas_2018	46	censored	0.624176	74.6293
TCGA-B5-A11I	ucec_tcga_pan_can_atlas_2018	45	censored	0.624176	75.7142
TCGA-B5-A11R	ucec_tcga_pan_can_atlas_2018	44	censored	0.624176	77.2266
TCGA-FI-A2D2	ucec_tcga_pan_can_atlas_2018	43	deceased	0.609661	77.3252
TCGA-BS-A0TG	ucec_tcga_pan_can_atlas_2018	42	censored	0.609661	77.9498
TCGA-BS-A0TD	ucec_tcga_pan_can_atlas_2018	41	censored	0.609661	78.2128
TCGA-FI-A3PX	ucec_tcga_pan_can_atlas_2018	40	censored	0.609661	78.3772
TCGA-E6-A1LZ	ucec_tcga_pan_can_atlas_2018	39	censored	0.609661	79.1005
TCGA-AX-A063	ucec_tcga_pan_can_atlas_2018	38	censored	0.609661	79.4621
TCGA-AX-A1CK	ucec_tcga_pan_can_atlas_2018	37	censored	0.609661	80.2512
TCGA-B5-A0JN	ucec_tcga_pan_can_atlas_2018	36	censored	0.609661	80.3827
TCGA-AX-A05W	ucec_tcga_pan_can_atlas_2018	35	censored	0.609661	80.5471
TCGA-NA-A4QW	ucs_tcga_pan_can_atlas_2018	34	censored	0.609661	80.7772
TCGA-AP-A0LQ	ucec_tcga_pan_can_atlas_2018	33	censored	0.609661	80.7772
TCGA-BS-A0UL	ucec_tcga_pan_can_atlas_2018	32	censored	0.609661	81.5662
TCGA-N5-A4RT	ucs_tcga_pan_can_atlas_2018	31	censored	0.609661	81.6977
TCGA-AP-A0LN	ucec_tcga_pan_can_atlas_2018	30	censored	0.609661	82.5196
TCGA-BS-A0V8	ucec_tcga_pan_can_atlas_2018	29	censored	0.609661	83.6374
TCGA-AP-A0LL	ucec_tcga_pan_can_atlas_2018	28	censored	0.609661	83.9662
TCGA-AX-A1CI	ucec_tcga_pan_can_atlas_2018	27	censored	0.609661	85.4785
TCGA-B5-A11O	ucec_tcga_pan_can_atlas_2018	26	censored	0.609661	85.7744
TCGA-B5-A0JV	ucec_tcga_pan_can_atlas_2018	25	censored	0.609661	86.0045
TCGA-B5-A0JS	ucec_tcga_pan_can_atlas_2018	24	censored	0.609661	86.3662
TCGA-BS-A0VI	ucec_tcga_pan_can_atlas_2018	23	censored	0.609661	86.9908
TCGA-NA-A5I1	ucs_tcga_pan_can_atlas_2018	22	deceased	0.581949	88.1086
TCGA-A5-A0GI	ucec_tcga_pan_can_atlas_2018	21	censored	0.581949	88.1744
TCGA-BS-A0V6	ucec_tcga_pan_can_atlas_2018	20	censored	0.581949	89.5881
TCGA-BS-A0U9	ucec_tcga_pan_can_atlas_2018	19	censored	0.581949	92.8757
TCGA-B5-A3FB	ucec_tcga_pan_can_atlas_2018	18	censored	0.581949	93.5003
TCGA-AP-A0LF	ucec_tcga_pan_can_atlas_2018	17	censored	0.581949	93.9935
TCGA-BS-A0U5	ucec_tcga_pan_can_atlas_2018	16	censored	0.581949	96.4921
TCGA-FI-A2EU	ucec_tcga_pan_can_atlas_2018	15	censored	0.581949	96.6894
TCGA-AP-A0LI	ucec_tcga_pan_can_atlas_2018	14	censored	0.581949	97.7085
TCGA-B5-A1MS	ucec_tcga_pan_can_atlas_2018	13	deceased	0.537183	102.311
TCGA-N5-A4R8	ucs_tcga_pan_can_atlas_2018	12	deceased	0.492418	102.41
TCGA-A5-A0GE	ucec_tcga_pan_can_atlas_2018	11	censored	0.492418	105.369
TCGA-DF-A2KS	ucec_tcga_pan_can_atlas_2018	10	censored	0.492418	109.084
TCGA-DI-A2QY	ucec_tcga_pan_can_atlas_2018	9	deceased	0.437705	110.103
TCGA-B5-A11G	ucec_tcga_pan_can_atlas_2018	8	censored	0.437705	113.358
TCGA-BS-A0UA	ucec_tcga_pan_can_atlas_2018	7	censored	0.437705	114.903
TCGA-AP-A0LD	ucec_tcga_pan_can_atlas_2018	6	censored	0.437705	117.993
TCGA-A5-A2K2	ucec_tcga_pan_can_atlas_2018	5	censored	0.437705	118.19
TCGA-AP-A0L9	ucec_tcga_pan_can_atlas_2018	4	censored	0.437705	125.423
TCGA-B5-A3F9	ucec_tcga_pan_can_atlas_2018	3	censored	0.437705	136.601
TCGA-NA-A4QV	ucs_tcga_pan_can_atlas_2018	2	censored	0.437705	140.349
TCGA-B5-A11F	ucec_tcga_pan_can_atlas_2018	1	censored	0.437705	185.784
Altered group (POLE mutations exclusion)
Case ID	Study ID	Number at Risk	Status	Survival Rate	Time (months)
TCGA-AJ-A8CW	ucec_tcga_pan_can_atlas_2018	50	censored	1	0.131505
TCGA-AX-A3FT	ucec_tcga_pan_can_atlas_2018	49	censored	1	0.197258
TCGA-AX-A3FS	ucec_tcga_pan_can_atlas_2018	48	censored	1	0.230134
TCGA-SL-A6JA	ucec_tcga_pan_can_atlas_2018	47	censored	1	0.230134
TCGA-E6-A2P8	ucec_tcga_pan_can_atlas_2018	46	deceased	0.978261	2.3671
TCGA-FI-A2D4	ucec_tcga_pan_can_atlas_2018	45	deceased	0.956522	7.98895
TCGA-EY-A4KR	ucec_tcga_pan_can_atlas_2018	44	deceased	0.934783	11.3752
TCGA-AX-A1C4	ucec_tcga_pan_can_atlas_2018	43	censored	0.934783	13.282
TCGA-AX-A05S	ucec_tcga_pan_can_atlas_2018	42	deceased	0.912526	13.5779
TCGA-D1-A167	ucec_tcga_pan_can_atlas_2018	41	censored	0.912526	15.7149
TCGA-EC-A24G	ucec_tcga_pan_can_atlas_2018	40	censored	0.912526	16.7998
TCGA-D1-A1NY	ucec_tcga_pan_can_atlas_2018	39	censored	0.912526	16.8656
TCGA-EY-A5W2	ucec_tcga_pan_can_atlas_2018	38	censored	0.912526	16.9642
TCGA-EY-A1GQ	ucec_tcga_pan_can_atlas_2018	37	censored	0.912526	17.8847
TCGA-D1-A1NZ	ucec_tcga_pan_can_atlas_2018	36	censored	0.912526	18.0162
TCGA-D1-A177	ucec_tcga_pan_can_atlas_2018	35	censored	0.912526	18.0162
TCGA-AJ-A3BG	ucec_tcga_pan_can_atlas_2018	34	censored	0.912526	18.082
TCGA-KP-A3W4	ucec_tcga_pan_can_atlas_2018	33	deceased	0.884874	18.2135
TCGA-AX-A3G9	ucec_tcga_pan_can_atlas_2018	32	censored	0.884874	18.345
TCGA-D1-A174	ucec_tcga_pan_can_atlas_2018	31	censored	0.884874	19.5286
TCGA-EY-A549	ucec_tcga_pan_can_atlas_2018	30	censored	0.884874	19.8902
TCGA-N8-A4PP	ucs_tcga_pan_can_atlas_2018	29	deceased	0.854361	20.0875
TCGA-AJ-A2QK	ucec_tcga_pan_can_atlas_2018	28	censored	0.854361	21.1395
TCGA-D1-A17U	ucec_tcga_pan_can_atlas_2018	27	censored	0.854361	22.9148
TCGA-FI-A2D6	ucec_tcga_pan_can_atlas_2018	26	deceased	0.821501	25.2162
TCGA-DF-A2KZ	ucec_tcga_pan_can_atlas_2018	25	censored	0.821501	27.1559
TCGA-EY-A1GF	ucec_tcga_pan_can_atlas_2018	24	censored	0.821501	27.1559
TCGA-AP-A1DO	ucec_tcga_pan_can_atlas_2018	23	censored	0.821501	31.2983
TCGA-D1-A163	ucec_tcga_pan_can_atlas_2018	22	censored	0.821501	32.5805
TCGA-AJ-A2QO	ucec_tcga_pan_can_atlas_2018	21	deceased	0.782382	34.3558
TCGA-AX-A060	ucec_tcga_pan_can_atlas_2018	20	censored	0.782382	35.3421
TCGA-AP-A1DP	ucec_tcga_pan_can_atlas_2018	19	deceased	0.741204	35.5393
TCGA-AX-A2HG	ucec_tcga_pan_can_atlas_2018	18	censored	0.741204	38.2352
TCGA-EO-A3KX	ucec_tcga_pan_can_atlas_2018	17	censored	0.741204	38.4653
TCGA-AP-A1DR	ucec_tcga_pan_can_atlas_2018	16	censored	0.741204	49.1501
TCGA-B5-A11J	ucec_tcga_pan_can_atlas_2018	15	censored	0.741204	54.4432
TCGA-B5-A0JR	ucec_tcga_pan_can_atlas_2018	14	censored	0.741204	56.909
TCGA-EO-A22S	ucec_tcga_pan_can_atlas_2018	13	censored	0.741204	61.5445
TCGA-AX-A2IO	ucec_tcga_pan_can_atlas_2018	12	censored	0.741204	64.9308
TCGA-EO-A22T	ucec_tcga_pan_can_atlas_2018	11	censored	0.741204	66.9034
TCGA-BS-A0TJ	ucec_tcga_pan_can_atlas_2018	10	censored	0.741204	67.9883
TCGA-BG-A0M4	ucec_tcga_pan_can_atlas_2018	9	censored	0.741204	71.2431
TCGA-AP-A1DH	ucec_tcga_pan_can_atlas_2018	8	censored	0.741204	71.6704
TCGA-B5-A0K2	ucec_tcga_pan_can_atlas_2018	7	censored	0.741204	72.6239
TCGA-BS-A0UJ	ucec_tcga_pan_can_atlas_2018	6	censored	0.741204	82.3881
TCGA-A5-A0G9	ucec_tcga_pan_can_atlas_2018	5	censored	0.741204	83.5059
TCGA-AX-A05Y	ucec_tcga_pan_can_atlas_2018	4	censored	0.741204	88.2401
TCGA-AP-A0LS	ucec_tcga_pan_can_atlas_2018	3	censored	0.741204	95.4729
TCGA-BS-A0U8	ucec_tcga_pan_can_atlas_2018	2	censored	0.741204	97.4126
TCGA-AP-A0LE	ucec_tcga_pan_can_atlas_2018	1	censored	0.741204	110.366

## Sheet: Fig 1C
Overall
Altered group (Mutation)
Case ID	Study ID	Number at Risk	Status	Survival Rate	Time (months)
TCGA-GF-A2C7	skcm_tcga_pan_can_atlas_2018	57	censored	1	0.690403
TCGA-EE-A17Z	skcm_tcga_pan_can_atlas_2018	56	deceased	0.9821428571428571	8.64648
TCGA-FR-A726	skcm_tcga_pan_can_atlas_2018	55	deceased	0.9642857142857142	10.0273
TCGA-EB-A6QZ	skcm_tcga_pan_can_atlas_2018	54	deceased	0.9464285714285714	11.5725
TCGA-ER-A19E	skcm_tcga_pan_can_atlas_2018	53	deceased	0.9285714285714285	13.019
TCGA-DA-A95Z	skcm_tcga_pan_can_atlas_2018	52	censored	0.9285714285714285	13.019
TCGA-D9-A4Z3	skcm_tcga_pan_can_atlas_2018	51	censored	0.9285714285714285	16.6026
TCGA-D3-A1Q3	skcm_tcga_pan_can_atlas_2018	50	deceased	0.9099999999999998	16.6683
TCGA-EE-A29X	skcm_tcga_pan_can_atlas_2018	49	deceased	0.8914285714285713	17.9176
TCGA-EB-A551	skcm_tcga_pan_can_atlas_2018	48	censored	0.8914285714285713	19.397
TCGA-EE-A2M5	skcm_tcga_pan_can_atlas_2018	47	deceased	0.8724620060790272	21.6655
TCGA-EE-A29V	skcm_tcga_pan_can_atlas_2018	46	deceased	0.8534954407294832	25.8737
TCGA-DA-A1HW	skcm_tcga_pan_can_atlas_2018	45	censored	0.8534954407294832	26.9586
TCGA-GN-A26C	skcm_tcga_pan_can_atlas_2018	44	deceased	0.8340978170765403	26.9915
TCGA-DA-A1IB	skcm_tcga_pan_can_atlas_2018	43	censored	0.8340978170765403	27.123
TCGA-BF-A1Q0	skcm_tcga_pan_can_atlas_2018	42	censored	0.8340978170765403	27.3202
TCGA-Z2-A8RT	skcm_tcga_pan_can_atlas_2018	41	censored	0.8340978170765403	27.5833
TCGA-EE-A3AD	skcm_tcga_pan_can_atlas_2018	40	deceased	0.813245	28.7668
TCGA-D3-A8GQ	skcm_tcga_pan_can_atlas_2018	39	deceased	0.7923929262227134	29.0627
TCGA-EE-A181	skcm_tcga_pan_can_atlas_2018	38	deceased	0.7715404807957998	33.7311
TCGA-FR-A8YC	skcm_tcga_pan_can_atlas_2018	37	deceased	0.7506880353688864	34.8161
TCGA-ER-A195	skcm_tcga_pan_can_atlas_2018	36	deceased	0.7298355899419728	35.4407
TCGA-FW-A3R5	skcm_tcga_pan_can_atlas_2018	35	censored	0.7298355899419728	36.953
TCGA-W3-AA1V	skcm_tcga_pan_can_atlas_2018	34	deceased	0.7083698372966208	42.0817
TCGA-D3-A2JH	skcm_tcga_pan_can_atlas_2018	33	censored	0.7083698372966208	42.0817
TCGA-EE-A2GR	skcm_tcga_pan_can_atlas_2018	32	deceased	0.6862332798811014	42.7721
TCGA-EE-A2GT	skcm_tcga_pan_can_atlas_2018	31	censored	0.6862332798811014	44.8762
TCGA-FS-A1ZB	skcm_tcga_pan_can_atlas_2018	30	deceased	0.663359	48.8543
TCGA-D3-A8GI	skcm_tcga_pan_can_atlas_2018	29	deceased	0.6404843945556946	58.5199
TCGA-WE-A8ZN	skcm_tcga_pan_can_atlas_2018	28	censored	0.6404843945556946	58.9802
TCGA-D3-A2JP	skcm_tcga_pan_can_atlas_2018	27	censored	0.6404843945556946	59.5719
TCGA-EE-A2A2	skcm_tcga_pan_can_atlas_2018	26	censored	0.6404843945556946	59.6377
TCGA-D3-A3CE	skcm_tcga_pan_can_atlas_2018	25	deceased	0.6148650187734668	60.2295
TCGA-EE-A29E	skcm_tcga_pan_can_atlas_2018	24	censored	0.6148650187734668	63.7801
TCGA-EE-A3AC	skcm_tcga_pan_can_atlas_2018	23	censored	0.6148650187734668	64.0431
TCGA-D3-A2JO	skcm_tcga_pan_can_atlas_2018	22	censored	0.6148650187734668	66.0815
TCGA-D9-A6EC	skcm_tcga_pan_can_atlas_2018	21	censored	0.6148650187734668	77.5553
TCGA-FS-A4F0	skcm_tcga_pan_can_atlas_2018	20	censored	0.6148650187734668	77.8183
TCGA-D3-A2JC	skcm_tcga_pan_can_atlas_2018	19	censored	0.6148650187734668	86.7607
TCGA-EE-A20F	skcm_tcga_pan_can_atlas_2018	18	censored	0.6148650187734668	91.5606
TCGA-EE-A180	skcm_tcga_pan_can_atlas_2018	17	deceased	0.5786964882573805	94.9798
TCGA-GN-A265	skcm_tcga_pan_can_atlas_2018	16	censored	0.5786964882573805	96.9195
TCGA-ER-A19B	skcm_tcga_pan_can_atlas_2018	15	deceased	0.5401167223735551	98.3989
TCGA-EE-A2GN	skcm_tcga_pan_can_atlas_2018	14	deceased	0.5015369564897297	102.114
TCGA-EE-A2ME	skcm_tcga_pan_can_atlas_2018	13	deceased	0.46295719060590446	103.265
TCGA-W3-AA21	skcm_tcga_pan_can_atlas_2018	12	deceased	0.424377	105.04
TCGA-D3-A8GM	skcm_tcga_pan_can_atlas_2018	11	deceased	0.3857976588382536	107.144
TCGA-GN-A264	skcm_tcga_pan_can_atlas_2018	10	deceased	0.34721789295442834	117.927
TCGA-W3-A828	skcm_tcga_pan_can_atlas_2018	9	deceased	0.3086381270706029	121.084
TCGA-EE-A3AA	skcm_tcga_pan_can_atlas_2018	8	censored	0.3086381270706029	124.305
TCGA-FS-A1ZQ	skcm_tcga_pan_can_atlas_2018	7	deceased	0.26454696606051675	133.544
TCGA-EE-A3AH	skcm_tcga_pan_can_atlas_2018	6	deceased	0.22045580505043064	138.804
TCGA-ER-A19H	skcm_tcga_pan_can_atlas_2018	5	deceased	0.17636464404034452	152.349
TCGA-ER-A19P	skcm_tcga_pan_can_atlas_2018	4	deceased	0.13227348303025838	162.08
TCGA-EE-A2MM	skcm_tcga_pan_can_atlas_2018	3	deceased	0.0881823	167.9
TCGA-FS-A1Z0	skcm_tcga_pan_can_atlas_2018	2	deceased	0.0440912	202.65
TCGA-OD-A75X	skcm_tcga_pan_can_atlas_2018	1	deceased	0	297.893
Unaltered group (No mutation)
Case ID	Study ID	Number at Risk	Status	Survival Rate	Time (months)
TCGA-EB-A430	skcm_tcga_pan_can_atlas_2018	366	censored	1	0
TCGA-RP-A690	skcm_tcga_pan_can_atlas_2018	365	censored	1	0.197258
TCGA-HR-A2OG	skcm_tcga_pan_can_atlas_2018	364	censored	1	0.230134
TCGA-RP-A693	skcm_tcga_pan_can_atlas_2018	363	censored	1	0.328764
TCGA-BF-A1PV	skcm_tcga_pan_can_atlas_2018	362	censored	1	0.460269
TCGA-RP-A694	skcm_tcga_pan_can_atlas_2018	361	censored	1	0.690403
TCGA-EB-A3HV	skcm_tcga_pan_can_atlas_2018	360	censored	1	1.28218
TCGA-GF-A6C8	skcm_tcga_pan_can_atlas_2018	359	censored	1	2.03833
TCGA-EE-A29L	skcm_tcga_pan_can_atlas_2018	358	deceased	0.9972067039106145	2.59723
TCGA-EB-A44O	skcm_tcga_pan_can_atlas_2018	357	censored	0.9972067039106145	2.66298
TCGA-D9-A1JW	skcm_tcga_pan_can_atlas_2018	356	censored	0.9972067039106145	3.64928
TCGA-W3-AA1O	skcm_tcga_pan_can_atlas_2018	355	deceased	0.9943976709418522	4.01091
TCGA-EB-A3Y6	skcm_tcga_pan_can_atlas_2018	354	censored	0.9943976709418522	4.14242
TCGA-EE-A185	skcm_tcga_pan_can_atlas_2018	353	deceased	0.9915806803726117	4.96433
TCGA-GN-A269	skcm_tcga_pan_can_atlas_2018	352	deceased	0.9887636898033714	5.58898
TCGA-EB-A3XE	skcm_tcga_pan_can_atlas_2018	351	censored	0.9887636898033714	5.91774
TCGA-D9-A4Z2	skcm_tcga_pan_can_atlas_2018	350	deceased	0.9859386506896474	6.24651
TCGA-ER-A19J	skcm_tcga_pan_can_atlas_2018	349	deceased	0.9831136115759235	6.44376
TCGA-EB-A44N	skcm_tcga_pan_can_atlas_2018	348	deceased	0.9802885724621996	6.73965
TCGA-YD-A89C	skcm_tcga_pan_can_atlas_2018	347	censored	0.9802885724621996	6.90403
TCGA-D9-A1JX	skcm_tcga_pan_can_atlas_2018	346	deceased	0.9774553684955458	7.10129
TCGA-D9-A4Z5	skcm_tcga_pan_can_atlas_2018	345	censored	0.9774553684955458	7.16704
TCGA-QB-A6FS	skcm_tcga_pan_can_atlas_2018	344	censored	0.9774553684955458	7.2328
TCGA-EB-A553	skcm_tcga_pan_can_atlas_2018	343	censored	0.9774553684955458	7.43006
TCGA-FS-A1Z7	skcm_tcga_pan_can_atlas_2018	342	deceased	0.974597	7.7917
TCGA-EB-A41A	skcm_tcga_pan_can_atlas_2018	341	censored	0.974597	8.6136
TCGA-ER-A19T	skcm_tcga_pan_can_atlas_2018	340	deceased	0.9717308491805694	8.87662
TCGA-EB-A3XF	skcm_tcga_pan_can_atlas_2018	339	censored	0.9717308491805694	9.13963
TCGA-ER-A199	skcm_tcga_pan_can_atlas_2018	338	deceased	0.9688559058397985	9.1725
TCGA-BF-A1PX	skcm_tcga_pan_can_atlas_2018	337	deceased	0.9659809624990277	9.27113
TCGA-D3-A3MO	skcm_tcga_pan_can_atlas_2018	336	deceased	0.9631060191582567	9.33688
TCGA-EB-A41B	skcm_tcga_pan_can_atlas_2018	335	censored	0.9631060191582567	9.56702
TCGA-FS-A1ZG	skcm_tcga_pan_can_atlas_2018	334	deceased	0.9602224682026932	9.69852
TCGA-GF-A3OT	skcm_tcga_pan_can_atlas_2018	333	censored	0.9602224682026932	9.89578
TCGA-D9-A6E9	skcm_tcga_pan_can_atlas_2018	332	censored	0.9602224682026932	9.89578
TCGA-GN-A266	skcm_tcga_pan_can_atlas_2018	331	deceased	0.9573214939785158	10.1259
TCGA-EB-A44R	skcm_tcga_pan_can_atlas_2018	330	deceased	0.9544205197543385	10.3561
TCGA-GN-A4U7	skcm_tcga_pan_can_atlas_2018	329	deceased	0.9515195455301612	10.4218
TCGA-DA-A3F3	skcm_tcga_pan_can_atlas_2018	328	deceased	0.9486185713059838	10.4876
TCGA-EB-A5VU	skcm_tcga_pan_can_atlas_2018	327	deceased	0.9457175970818065	10.5533
TCGA-BF-A5EQ	skcm_tcga_pan_can_atlas_2018	326	censored	0.9457175970818065	10.6191
TCGA-EB-A4P0	skcm_tcga_pan_can_atlas_2018	325	deceased	0.9428076967830932	10.7177
TCGA-EB-A3Y7	skcm_tcga_pan_can_atlas_2018	324	deceased	0.9398977964843799	10.7177
TCGA-BF-A5ER	skcm_tcga_pan_can_atlas_2018	323	censored	0.9398977964843799	10.7506
TCGA-BF-A5EP	skcm_tcga_pan_can_atlas_2018	322	censored	0.9398977964843799	11.0136
TCGA-FS-A1ZR	skcm_tcga_pan_can_atlas_2018	321	deceased	0.93697	11.4081
TCGA-WE-A8ZT	skcm_tcga_pan_can_atlas_2018	320	censored	0.93697	11.8026
TCGA-D3-A2JD	skcm_tcga_pan_can_atlas_2018	319	deceased	0.9340325566680387	11.8684
TCGA-FR-A2OS	skcm_tcga_pan_can_atlas_2018	318	deceased	0.9310953473703405	12.0985
TCGA-D3-A2JK	skcm_tcga_pan_can_atlas_2018	317	deceased	0.9281581380726422	12.0985
TCGA-EB-A5SF	skcm_tcga_pan_can_atlas_2018	316	deceased	0.925221	12.1314
TCGA-WE-AA9Y	skcm_tcga_pan_can_atlas_2018	315	censored	0.925221	12.1643
TCGA-EB-A299	skcm_tcga_pan_can_atlas_2018	314	censored	0.925221	12.4273
TCGA-EB-A6QY	skcm_tcga_pan_can_atlas_2018	313	censored	0.925221	12.5588
TCGA-ER-A19D	skcm_tcga_pan_can_atlas_2018	312	deceased	0.9222554770801525	12.5916
TCGA-BF-A1PU	skcm_tcga_pan_can_atlas_2018	311	censored	0.9222554770801525	12.7231
TCGA-ER-A42K	skcm_tcga_pan_can_atlas_2018	310	deceased	0.91928	12.9533
TCGA-3N-A9WD	skcm_tcga_pan_can_atlas_2018	309	deceased	0.9163054417441516	12.9862
TCGA-EB-A5SE	skcm_tcga_pan_can_atlas_2018	308	deceased	0.9133304240761511	13.1834
TCGA-FW-A3TV	skcm_tcga_pan_can_atlas_2018	307	censored	0.9133304240761511	13.5122
TCGA-EE-A20I	skcm_tcga_pan_can_atlas_2018	306	deceased	0.9103456841281898	13.5451
TCGA-EE-A3AF	skcm_tcga_pan_can_atlas_2018	305	deceased	0.9073609441802286	13.8081
TCGA-D3-A3ML	skcm_tcga_pan_can_atlas_2018	304	deceased	0.9043762042322673	13.8738
TCGA-EB-A44Q	skcm_tcga_pan_can_atlas_2018	303	censored	0.9043762042322673	13.8738
TCGA-EE-A2GP	skcm_tcga_pan_can_atlas_2018	302	deceased	0.9013815810394453	13.9067
TCGA-ER-A197	skcm_tcga_pan_can_atlas_2018	301	deceased	0.8983869578466233	13.9396
TCGA-EE-A29D	skcm_tcga_pan_can_atlas_2018	300	deceased	0.8953923346538012	13.9724
TCGA-ER-A42H	skcm_tcga_pan_can_atlas_2018	299	deceased	0.8923977114609791	14.0053
TCGA-DA-A95Y	skcm_tcga_pan_can_atlas_2018	298	deceased	0.889403	14.1368
TCGA-YG-AA3P	skcm_tcga_pan_can_atlas_2018	297	censored	0.889403	14.4327
TCGA-EE-A29R	skcm_tcga_pan_can_atlas_2018	296	censored	0.889403	14.4656
TCGA-EB-A42Z	skcm_tcga_pan_can_atlas_2018	295	censored	0.889403	14.4985
TCGA-EE-A182	skcm_tcga_pan_can_atlas_2018	294	deceased	0.8863779076958163	14.6957
TCGA-EB-A5FP	skcm_tcga_pan_can_atlas_2018	293	deceased	0.8833527271234756	14.9259
TCGA-BF-AAP0	skcm_tcga_pan_can_atlas_2018	292	censored	0.8833527271234756	14.9259
TCGA-BF-A3DJ	skcm_tcga_pan_can_atlas_2018	291	censored	0.8833527271234756	15.2546
TCGA-GN-A263	skcm_tcga_pan_can_atlas_2018	290	deceased	0.8803066832368429	15.3533
TCGA-D9-A3Z1	skcm_tcga_pan_can_atlas_2018	289	deceased	0.8772606393502101	15.3861
TCGA-ER-A19K	skcm_tcga_pan_can_atlas_2018	288	deceased	0.8742145954635775	15.419
TCGA-FS-A1ZF	skcm_tcga_pan_can_atlas_2018	287	deceased	0.8711685515769448	15.4519
TCGA-EB-A57M	skcm_tcga_pan_can_atlas_2018	286	deceased	0.8681225076903121	15.5176
TCGA-FR-A69P	skcm_tcga_pan_can_atlas_2018	285	censored	0.8681225076903121	15.7149
TCGA-GF-A6C9	skcm_tcga_pan_can_atlas_2018	284	censored	0.8681225076903121	15.7806
TCGA-Z2-AA3V	skcm_tcga_pan_can_atlas_2018	283	censored	0.8681225076903121	15.9779
TCGA-D3-A5GT	skcm_tcga_pan_can_atlas_2018	282	censored	0.8681225076903121	16.0108
TCGA-BF-A5ES	skcm_tcga_pan_can_atlas_2018	281	censored	0.8681225076903121	16.1094
TCGA-D3-A1Q1	skcm_tcga_pan_can_atlas_2018	280	deceased	0.8650220701628467	16.5697
TCGA-EE-A2MH	skcm_tcga_pan_can_atlas_2018	279	deceased	0.8619216326353812	16.9642
TCGA-3N-A9WB	skcm_tcga_pan_can_atlas_2018	278	deceased	0.8588211951079159	17.03
TCGA-D9-A3Z4	skcm_tcga_pan_can_atlas_2018	277	deceased	0.8557207575804504	17.0628
TCGA-IH-A3EA	skcm_tcga_pan_can_atlas_2018	276	censored	0.8557207575804504	17.2272
TCGA-FW-A3I3	skcm_tcga_pan_can_atlas_2018	275	censored	0.8557207575804504	17.4573
TCGA-WE-A8K6	skcm_tcga_pan_can_atlas_2018	274	censored	0.8557207575804504	17.9505
TCGA-QB-AA9O	skcm_tcga_pan_can_atlas_2018	273	deceased	0.852586	18.0491
TCGA-D9-A1X3	skcm_tcga_pan_can_atlas_2018	272	censored	0.852586	18.1149
TCGA-D3-A5GS	skcm_tcga_pan_can_atlas_2018	271	censored	0.852586	18.1806
TCGA-D9-A4Z6	skcm_tcga_pan_can_atlas_2018	270	deceased	0.8494285224616253	18.4436
TCGA-EE-A29N	skcm_tcga_pan_can_atlas_2018	269	deceased	0.8462707956123254	18.608
TCGA-EB-A431	skcm_tcga_pan_can_atlas_2018	268	censored	0.8462707956123254	18.6738
TCGA-FR-A7U9	skcm_tcga_pan_can_atlas_2018	267	censored	0.8462707956123254	18.7724
TCGA-FR-A728	skcm_tcga_pan_can_atlas_2018	266	censored	0.8462707956123254	19.1669
TCGA-FW-A5DY	skcm_tcga_pan_can_atlas_2018	265	censored	0.8462707956123254	19.2984
TCGA-GF-A4EO	skcm_tcga_pan_can_atlas_2018	264	censored	0.8462707956123254	19.4299
TCGA-EE-A2M8	skcm_tcga_pan_can_atlas_2018	263	deceased	0.8430530359331913	19.7587
TCGA-BF-A3DM	skcm_tcga_pan_can_atlas_2018	262	censored	0.8430530359331913	19.7587
TCGA-EB-A6R0	skcm_tcga_pan_can_atlas_2018	261	deceased	0.8398229476729108	19.9888
TCGA-EB-A5KH	skcm_tcga_pan_can_atlas_2018	260	deceased	0.8365928594126304	20.3505
TCGA-DA-A1I0	skcm_tcga_pan_can_atlas_2018	259	deceased	0.833363	20.3833
TCGA-EB-A4OZ	skcm_tcga_pan_can_atlas_2018	258	censored	0.833363	20.3833
TCGA-EB-A24C	skcm_tcga_pan_can_atlas_2018	257	censored	0.833363	20.7779
TCGA-FS-A1Z3	skcm_tcga_pan_can_atlas_2018	256	deceased	0.8301074478275362	20.9094
TCGA-EB-A4IQ	skcm_tcga_pan_can_atlas_2018	255	deceased	0.8268521245027223	20.9094
TCGA-FW-A5DX	skcm_tcga_pan_can_atlas_2018	254	censored	0.8268521245027223	21.0409
TCGA-EB-A24D	skcm_tcga_pan_can_atlas_2018	253	censored	0.8268521245027223	21.2052
TCGA-GN-A8LL	skcm_tcga_pan_can_atlas_2018	252	deceased	0.8235709652785053	21.3696
TCGA-EB-A3XC	skcm_tcga_pan_can_atlas_2018	251	censored	0.8235709652785053	21.3696
TCGA-WE-AAA3	skcm_tcga_pan_can_atlas_2018	250	censored	0.8235709652785053	21.4025
TCGA-GN-A4U9	skcm_tcga_pan_can_atlas_2018	249	deceased	0.8202634513617241	22.1258
TCGA-D9-A3Z3	skcm_tcga_pan_can_atlas_2018	248	censored	0.8202634513617241	22.2902
TCGA-FR-A3R1	skcm_tcga_pan_can_atlas_2018	247	censored	0.8202634513617241	22.5203
TCGA-D3-A51N	skcm_tcga_pan_can_atlas_2018	246	censored	0.8202634513617241	22.6189
TCGA-D9-A6EG	skcm_tcga_pan_can_atlas_2018	245	deceased	0.8169154372745333	22.9477
TCGA-BF-A5EO	skcm_tcga_pan_can_atlas_2018	244	censored	0.8169154372745333	23.1121
TCGA-ER-A2ND	skcm_tcga_pan_can_atlas_2018	243	deceased	0.8135536453515928	23.3422
TCGA-BF-A3DN	skcm_tcga_pan_can_atlas_2018	242	censored	0.8135536453515928	23.5723
TCGA-D3-A8GD	skcm_tcga_pan_can_atlas_2018	241	censored	0.8135536453515928	23.6052
TCGA-EB-A42Y	skcm_tcga_pan_can_atlas_2018	240	deceased	0.8101638384959613	23.7038
TCGA-D3-A2J9	skcm_tcga_pan_can_atlas_2018	239	deceased	0.8067740316403296	23.7696
TCGA-FS-A1ZK	skcm_tcga_pan_can_atlas_2018	238	deceased	0.803384	23.934
TCGA-FS-A1ZN	skcm_tcga_pan_can_atlas_2018	237	deceased	0.7999944179290663	23.9997
TCGA-WE-A8JZ	skcm_tcga_pan_can_atlas_2018	236	censored	0.7999944179290663	24.0326
TCGA-EB-A44P	skcm_tcga_pan_can_atlas_2018	235	censored	0.7999944179290663	24.3614
TCGA-D3-A3CF	skcm_tcga_pan_can_atlas_2018	234	deceased	0.7965756383652669	24.5258
TCGA-WE-AAA4	skcm_tcga_pan_can_atlas_2018	233	censored	0.7965756383652669	24.986
TCGA-D9-A6EA	skcm_tcga_pan_can_atlas_2018	232	censored	0.7965756383652669	25.1833
TCGA-BF-A3DL	skcm_tcga_pan_can_atlas_2018	231	censored	0.7965756383652669	25.2819
TCGA-EB-A4IS	skcm_tcga_pan_can_atlas_2018	230	censored	0.7965756383652669	25.4463
TCGA-EB-A4XL	skcm_tcga_pan_can_atlas_2018	229	censored	0.7965756383652669	25.5449
TCGA-EB-A5UM	skcm_tcga_pan_can_atlas_2018	228	censored	0.7965756383652669	25.6107
TCGA-EB-A3XB	skcm_tcga_pan_can_atlas_2018	227	censored	0.7965756383652669	26.1696
TCGA-ER-A19F	skcm_tcga_pan_can_atlas_2018	226	deceased	0.7930509673990488	26.3668
TCGA-D3-A8GE	skcm_tcga_pan_can_atlas_2018	225	censored	0.7930509673990488	26.4326
TCGA-FS-A1ZU	skcm_tcga_pan_can_atlas_2018	224	deceased	0.789511	26.5641
TCGA-FS-A4FB	skcm_tcga_pan_can_atlas_2018	223	deceased	0.7859701551901288	26.7285
TCGA-D3-A51T	skcm_tcga_pan_can_atlas_2018	222	censored	0.7859701551901288	26.8929
TCGA-FS-A1ZZ	skcm_tcga_pan_can_atlas_2018	221	deceased	0.7824137291485446	27.0244
TCGA-FS-A1ZY	skcm_tcga_pan_can_atlas_2018	220	deceased	0.7788573031069603	27.0901
TCGA-EE-A17Y	skcm_tcga_pan_can_atlas_2018	219	deceased	0.775301	27.2216
TCGA-EE-A3JD	skcm_tcga_pan_can_atlas_2018	218	deceased	0.7717444510237919	27.3531
TCGA-D3-A2JE	skcm_tcga_pan_can_atlas_2018	217	deceased	0.7681880249822075	27.649
TCGA-FS-A1ZA	skcm_tcga_pan_can_atlas_2018	216	deceased	0.7646315989406232	27.7148
TCGA-FR-A7U8	skcm_tcga_pan_can_atlas_2018	215	censored	0.7646315989406232	27.8463
TCGA-BF-A1PZ	skcm_tcga_pan_can_atlas_2018	214	censored	0.7646315989406232	28.0435
TCGA-FS-A1Z4	skcm_tcga_pan_can_atlas_2018	213	deceased	0.761042	28.0764
TCGA-D3-A1Q8	skcm_tcga_pan_can_atlas_2018	212	deceased	0.7574519595139506	28.0764
TCGA-ER-A2NB	skcm_tcga_pan_can_atlas_2018	211	deceased	0.7538621398006142	28.175
TCGA-FS-A4F5	skcm_tcga_pan_can_atlas_2018	210	deceased	0.7502723200872781	28.7339
TCGA-ER-A2NF	skcm_tcga_pan_can_atlas_2018	209	deceased	0.7466825003739417	28.8326
TCGA-EE-A2M7	skcm_tcga_pan_can_atlas_2018	208	deceased	0.7430926806606055	28.8326
TCGA-EB-A5UL	skcm_tcga_pan_can_atlas_2018	207	censored	0.7430926806606055	29.2928
TCGA-EE-A17X	skcm_tcga_pan_can_atlas_2018	206	deceased	0.7394854346379812	29.8189
TCGA-D3-A8GB	skcm_tcga_pan_can_atlas_2018	205	deceased	0.7358781886153569	30.838
TCGA-ER-A193	skcm_tcga_pan_can_atlas_2018	204	deceased	0.7322709425927326	31.3969
TCGA-D3-A1Q9	skcm_tcga_pan_can_atlas_2018	203	deceased	0.7286636965701083	31.5942
TCGA-EB-A4OY	skcm_tcga_pan_can_atlas_2018	202	censored	0.7286636965701083	32.1202
TCGA-GN-A26A	skcm_tcga_pan_can_atlas_2018	201	deceased	0.7250385040498589	32.4818
TCGA-FS-A1ZH	skcm_tcga_pan_can_atlas_2018	200	deceased	0.7214133115296097	32.7448
TCGA-D3-A51K	skcm_tcga_pan_can_atlas_2018	199	censored	0.7214133115296097	32.9421
TCGA-ER-A3PL	skcm_tcga_pan_can_atlas_2018	198	censored	0.7214133115296097	33.2051
TCGA-FS-A4F9	skcm_tcga_pan_can_atlas_2018	197	censored	0.7214133115296097	34.027
TCGA-EB-A1NK	skcm_tcga_pan_can_atlas_2018	196	censored	0.7214133115296097	34.1585
TCGA-EE-A3J8	skcm_tcga_pan_can_atlas_2018	195	deceased	0.7177137560858682	34.3229
TCGA-GF-A769	skcm_tcga_pan_can_atlas_2018	194	deceased	0.7140142006421266	35.1777
TCGA-WE-A8ZX	skcm_tcga_pan_can_atlas_2018	193	censored	0.7140142006421266	35.8023
TCGA-DA-A1I4	skcm_tcga_pan_can_atlas_2018	192	deceased	0.7102953766804488	35.9339
TCGA-FR-A8YD	skcm_tcga_pan_can_atlas_2018	191	deceased	0.7065765527187712	36.2626
TCGA-EB-A6L9	skcm_tcga_pan_can_atlas_2018	190	censored	0.7065765527187712	36.4599
TCGA-EE-A3J5	skcm_tcga_pan_can_atlas_2018	189	deceased	0.7028380524398359	36.953
TCGA-DA-A95W	skcm_tcga_pan_can_atlas_2018	188	censored	0.7028380524398359	37.3475
TCGA-YG-AA3O	skcm_tcga_pan_can_atlas_2018	187	deceased	0.6990795601807993	37.9393
TCGA-GN-A4U5	skcm_tcga_pan_can_atlas_2018	186	censored	0.6990795601807993	38.0051
TCGA-EB-A3XD	skcm_tcga_pan_can_atlas_2018	185	censored	0.6990795601807993	38.1366
TCGA-FR-A7UA	skcm_tcga_pan_can_atlas_2018	184	censored	0.6990795601807993	38.2681
TCGA-EE-A2A5	skcm_tcga_pan_can_atlas_2018	183	deceased	0.6952594532945653	39.2872
TCGA-GN-A4U4	skcm_tcga_pan_can_atlas_2018	182	censored	0.6952594532945653	39.353
TCGA-D3-A3MU	skcm_tcga_pan_can_atlas_2018	181	censored	0.6952594532945653	39.7475
TCGA-WE-AAA0	skcm_tcga_pan_can_atlas_2018	180	censored	0.6952594532945653	40.405
TCGA-ER-A2NH	skcm_tcga_pan_can_atlas_2018	179	censored	0.6952594532945653	41.5557
TCGA-EE-A3AG	skcm_tcga_pan_can_atlas_2018	178	deceased	0.6913535013097645	41.5886
TCGA-EE-A2MQ	skcm_tcga_pan_can_atlas_2018	177	deceased	0.6874475493249634	43.2324
TCGA-DA-A3F8	skcm_tcga_pan_can_atlas_2018	176	censored	0.6874475493249634	43.3639
TCGA-D3-A2J6	skcm_tcga_pan_can_atlas_2018	175	deceased	0.6835192776145352	43.4297
TCGA-ER-A2NC	skcm_tcga_pan_can_atlas_2018	174	deceased	0.6795910059041068	43.8242
TCGA-ER-A19N	skcm_tcga_pan_can_atlas_2018	173	deceased	0.6756627341936785	44.0872
TCGA-ER-A194	skcm_tcga_pan_can_atlas_2018	172	deceased	0.671734	44.5146
TCGA-D3-A3MV	skcm_tcga_pan_can_atlas_2018	171	censored	0.671734	45.3036
TCGA-D3-A3C8	skcm_tcga_pan_can_atlas_2018	170	censored	0.671734	46.3228
TCGA-FS-A1ZE	skcm_tcga_pan_can_atlas_2018	169	deceased	0.6677597023502131	46.4543
TCGA-EE-A2A0	skcm_tcga_pan_can_atlas_2018	168	deceased	0.663785	46.8159
TCGA-ER-A3EV	skcm_tcga_pan_can_atlas_2018	167	deceased	0.65981	46.9803
TCGA-D3-A3C7	skcm_tcga_pan_can_atlas_2018	166	censored	0.65981	46.9803
TCGA-EE-A2MD	skcm_tcga_pan_can_atlas_2018	165	deceased	0.6558113324957503	47.2762
TCGA-FS-A1ZJ	skcm_tcga_pan_can_atlas_2018	164	deceased	0.6518124829073616	47.3748
TCGA-EE-A2MN	skcm_tcga_pan_can_atlas_2018	163	deceased	0.647814	47.5392
TCGA-GN-A26D	skcm_tcga_pan_can_atlas_2018	162	deceased	0.6438147837305841	47.9995
TCGA-FS-A1YX	skcm_tcga_pan_can_atlas_2018	161	deceased	0.6398159341421955	48.5912
TCGA-EE-A2GI	skcm_tcga_pan_can_atlas_2018	160	censored	0.6398159341421955	48.7228
TCGA-ER-A19C	skcm_tcga_pan_can_atlas_2018	159	deceased	0.6357919345563955	48.8871
TCGA-GN-A4U8	skcm_tcga_pan_can_atlas_2018	158	censored	0.6357919345563955	48.8871
TCGA-ER-A2NG	skcm_tcga_pan_can_atlas_2018	157	deceased	0.6317423043999854	48.9858
TCGA-WE-A8K1	skcm_tcga_pan_can_atlas_2018	156	censored	0.6317423043999854	49.0515
TCGA-YD-A9TA	skcm_tcga_pan_can_atlas_2018	155	censored	0.6317423043999854	49.183
TCGA-FS-A1ZW	skcm_tcga_pan_can_atlas_2018	154	censored	0.6317423043999854	49.4789
TCGA-ER-A19S	skcm_tcga_pan_can_atlas_2018	153	censored	0.6317423043999854	49.4789
TCGA-WE-A8ZY	skcm_tcga_pan_can_atlas_2018	152	deceased	0.6275861050289329	49.5118
TCGA-GN-A8LK	skcm_tcga_pan_can_atlas_2018	151	deceased	0.6234299056578803	50.1036
TCGA-ER-A198	skcm_tcga_pan_can_atlas_2018	150	deceased	0.6192737062868277	50.7611
TCGA-ER-A19Q	skcm_tcga_pan_can_atlas_2018	149	deceased	0.6151175069157752	50.8926
TCGA-EE-A3JE	skcm_tcga_pan_can_atlas_2018	148	censored	0.6151175069157752	51.3529
TCGA-FS-A1ZT	skcm_tcga_pan_can_atlas_2018	147	censored	0.6151175069157752	53.1611
TCGA-EE-A3JA	skcm_tcga_pan_can_atlas_2018	146	deceased	0.610904	53.1939
TCGA-EE-A2MU	skcm_tcga_pan_can_atlas_2018	145	censored	0.610904	53.2597
TCGA-FS-A1ZD	skcm_tcga_pan_can_atlas_2018	144	deceased	0.606662	53.5227
TCGA-DA-A1I8	skcm_tcga_pan_can_atlas_2018	143	deceased	0.6024195903441691	53.9172
TCGA-EB-A5SH	skcm_tcga_pan_can_atlas_2018	142	censored	0.6024195903441691	54.0158
TCGA-FS-A4FC	skcm_tcga_pan_can_atlas_2018	141	deceased	0.598147	54.4104
TCGA-EE-A3AE	skcm_tcga_pan_can_atlas_2018	140	censored	0.598147	54.509
TCGA-D9-A149	skcm_tcga_pan_can_atlas_2018	139	censored	0.598147	54.6734
TCGA-EE-A2GK	skcm_tcga_pan_can_atlas_2018	138	censored	0.598147	54.7391
TCGA-FW-A3TU	skcm_tcga_pan_can_atlas_2018	137	deceased	0.5937810736736026	55.5939
TCGA-D3-A51F	skcm_tcga_pan_can_atlas_2018	136	censored	0.5937810736736026	55.7254
TCGA-D3-A51H	skcm_tcga_pan_can_atlas_2018	135	censored	0.5937810736736026	56.3501
TCGA-EE-A29P	skcm_tcga_pan_can_atlas_2018	134	censored	0.5937810736736026	56.4158
TCGA-EE-A29M	skcm_tcga_pan_can_atlas_2018	133	censored	0.5937810736736026	56.8432
TCGA-D3-A3C6	skcm_tcga_pan_can_atlas_2018	132	deceased	0.5892827322063783	58.0596
TCGA-ER-A196	skcm_tcga_pan_can_atlas_2018	131	censored	0.5892827322063783	58.6843
TCGA-EB-A5UN	skcm_tcga_pan_can_atlas_2018	130	censored	0.5892827322063783	58.9144
TCGA-EE-A2GB	skcm_tcga_pan_can_atlas_2018	129	censored	0.5892827322063783	59.2761
TCGA-GN-A9SD	skcm_tcga_pan_can_atlas_2018	128	deceased	0.5846789608610159	59.4076
TCGA-ER-A19M	skcm_tcga_pan_can_atlas_2018	127	deceased	0.5800751895156536	61.0514
TCGA-WE-A8K5	skcm_tcga_pan_can_atlas_2018	126	deceased	0.5754714181702913	61.15
TCGA-EE-A29S	skcm_tcga_pan_can_atlas_2018	125	deceased	0.570868	61.2815
TCGA-EE-A2MC	skcm_tcga_pan_can_atlas_2018	124	deceased	0.5662638754795667	61.5117
TCGA-D3-A2JF	skcm_tcga_pan_can_atlas_2018	123	censored	0.5662638754795667	62.0706
TCGA-GN-A268	skcm_tcga_pan_can_atlas_2018	122	deceased	0.5616223683035046	62.7938
TCGA-W3-A825	skcm_tcga_pan_can_atlas_2018	121	deceased	0.5569808611274426	63.024
TCGA-WE-A8ZQ	skcm_tcga_pan_can_atlas_2018	120	censored	0.5569808611274426	63.2212
TCGA-EE-A29A	skcm_tcga_pan_can_atlas_2018	119	deceased	0.5523003496893969	63.3527
TCGA-D3-A51R	skcm_tcga_pan_can_atlas_2018	118	censored	0.5523003496893969	63.813
TCGA-EE-A3J7	skcm_tcga_pan_can_atlas_2018	117	censored	0.5523003496893969	64.076
TCGA-GN-A267	skcm_tcga_pan_can_atlas_2018	116	deceased	0.5475391397782814	64.4377
TCGA-EE-A29H	skcm_tcga_pan_can_atlas_2018	115	censored	0.5475391397782814	64.6349
TCGA-D3-A2J8	skcm_tcga_pan_can_atlas_2018	114	deceased	0.5427361648679456	65.4897
TCGA-HR-A2OH	skcm_tcga_pan_can_atlas_2018	113	deceased	0.5379331899576099	65.8842
TCGA-DA-A1IA	skcm_tcga_pan_can_atlas_2018	112	deceased	0.5331302150472741	65.9171
TCGA-D3-A2JN	skcm_tcga_pan_can_atlas_2018	111	deceased	0.5283272401369383	66.476
TCGA-3N-A9WC	skcm_tcga_pan_can_atlas_2018	110	censored	0.5283272401369383	66.476
TCGA-FS-A4F4	skcm_tcga_pan_can_atlas_2018	109	deceased	0.5234802012365994	66.6732
TCGA-EE-A29Q	skcm_tcga_pan_can_atlas_2018	108	deceased	0.5186331623362606	66.739
TCGA-EE-A2GC	skcm_tcga_pan_can_atlas_2018	107	censored	0.5186331623362606	67.4294
TCGA-DA-A1IC	skcm_tcga_pan_can_atlas_2018	106	deceased	0.51374	68.0869
TCGA-EE-A184	skcm_tcga_pan_can_atlas_2018	105	deceased	0.5088476309714254	68.1527
TCGA-EB-A5SG	skcm_tcga_pan_can_atlas_2018	104	censored	0.5088476309714254	68.2513
TCGA-W3-AA1Q	skcm_tcga_pan_can_atlas_2018	103	deceased	0.5039073627095669	69.0732
TCGA-WE-A8ZO	skcm_tcga_pan_can_atlas_2018	102	censored	0.5039073627095669	70.5198
TCGA-EE-A2MT	skcm_tcga_pan_can_atlas_2018	101	censored	0.5039073627095669	71.2102
TCGA-D3-A1Q6	skcm_tcga_pan_can_atlas_2018	100	deceased	0.4988682890824713	71.802
TCGA-EE-A29G	skcm_tcga_pan_can_atlas_2018	99	deceased	0.4938292154553756	72.065
TCGA-DA-A95V	skcm_tcga_pan_can_atlas_2018	98	censored	0.4938292154553756	72.0978
TCGA-DA-A95X	skcm_tcga_pan_can_atlas_2018	97	censored	0.4938292154553756	73.9389
TCGA-FS-A1ZP	skcm_tcga_pan_can_atlas_2018	96	deceased	0.48868516112771554	74.7279
TCGA-EE-A2GM	skcm_tcga_pan_can_atlas_2018	95	censored	0.48868516112771554	75.4841
TCGA-DA-A1HV	skcm_tcga_pan_can_atlas_2018	94	censored	0.48868516112771554	76.569
TCGA-ER-A19A	skcm_tcga_pan_can_atlas_2018	93	censored	0.48868516112771554	77.7526
TCGA-EE-A29C	skcm_tcga_pan_can_atlas_2018	92	deceased	0.4833733658980664	78.969
TCGA-D3-A8GC	skcm_tcga_pan_can_atlas_2018	91	deceased	0.47806157066841737	79.5936
TCGA-EE-A2GL	skcm_tcga_pan_can_atlas_2018	90	censored	0.47806157066841737	79.6594
TCGA-FS-A4FD	skcm_tcga_pan_can_atlas_2018	89	deceased	0.4726900923463003	80.6786
TCGA-EE-A2GS	skcm_tcga_pan_can_atlas_2018	88	deceased	0.46731861402418323	81.2046
TCGA-EE-A29B	skcm_tcga_pan_can_atlas_2018	87	deceased	0.46194713570206614	85.084
TCGA-EE-A2A6	skcm_tcga_pan_can_atlas_2018	86	censored	0.46194713570206614	86.136
TCGA-D3-A3CC	skcm_tcga_pan_can_atlas_2018	85	censored	0.46194713570206614	86.9251
TCGA-DA-A1I7	skcm_tcga_pan_can_atlas_2018	84	censored	0.46194713570206614	88.8648
TCGA-D3-A8GL	skcm_tcga_pan_can_atlas_2018	83	deceased	0.4563815075610774	89.1278
TCGA-D3-A1QA	skcm_tcga_pan_can_atlas_2018	82	censored	0.4563815075610774	90.9031
TCGA-FR-A3YN	skcm_tcga_pan_can_atlas_2018	81	censored	0.4563815075610774	92.9743
TCGA-ER-A3ET	skcm_tcga_pan_can_atlas_2018	80	deceased	0.45067673871656394	93.0072
TCGA-EE-A2GU	skcm_tcga_pan_can_atlas_2018	79	censored	0.45067673871656394	94.8154
TCGA-D3-A1QB	skcm_tcga_pan_can_atlas_2018	78	censored	0.45067673871656394	95.7359
TCGA-EE-A2MJ	skcm_tcga_pan_can_atlas_2018	77	deceased	0.4448237940579073	96.2291
TCGA-Z2-AA3S	skcm_tcga_pan_can_atlas_2018	76	censored	0.4448237940579073	96.9852
TCGA-FS-A1ZM	skcm_tcga_pan_can_atlas_2018	75	censored	0.4448237940579073	101.259
TCGA-WE-A8ZM	skcm_tcga_pan_can_atlas_2018	74	censored	0.4448237940579073	101.325
TCGA-D3-A2J7	skcm_tcga_pan_can_atlas_2018	73	deceased	0.4387303174269771	103.1
TCGA-EE-A2MG	skcm_tcga_pan_can_atlas_2018	72	deceased	0.43263684079604686	103.199
TCGA-D3-A3MR	skcm_tcga_pan_can_atlas_2018	71	censored	0.43263684079604686	103.593
TCGA-FR-A8YE	skcm_tcga_pan_can_atlas_2018	70	censored	0.43263684079604686	104.415
TCGA-ER-A1A1	skcm_tcga_pan_can_atlas_2018	69	censored	0.43263684079604686	105.073
TCGA-EE-A2GJ	skcm_tcga_pan_can_atlas_2018	68	deceased	0.42627453431375206	107.374
TCGA-W3-AA1R	skcm_tcga_pan_can_atlas_2018	67	deceased	0.4199122278314572	111.089
TCGA-D3-A1Q4	skcm_tcga_pan_can_atlas_2018	66	censored	0.4199122278314572	112.043
TCGA-D3-A1Q5	skcm_tcga_pan_can_atlas_2018	65	deceased	0.41345203971097333	112.569
TCGA-D3-A2JG	skcm_tcga_pan_can_atlas_2018	64	deceased	0.4069918515904894	113.522
TCGA-D3-A2JA	skcm_tcga_pan_can_atlas_2018	63	censored	0.4069918515904894	115.528
TCGA-EE-A2A1	skcm_tcga_pan_can_atlas_2018	62	censored	0.4069918515904894	115.955
TCGA-D3-A8GS	skcm_tcga_pan_can_atlas_2018	61	deceased	0.4003198540234322	117.171
TCGA-GN-A4U3	skcm_tcga_pan_can_atlas_2018	60	censored	0.4003198540234322	121.906
TCGA-EE-A3AB	skcm_tcga_pan_can_atlas_2018	59	censored	0.4003198540234322	122.727
TCGA-D3-A5GU	skcm_tcga_pan_can_atlas_2018	58	censored	0.4003198540234322	125.193
TCGA-D3-A5GL	skcm_tcga_pan_can_atlas_2018	57	censored	0.4003198540234322	125.785
TCGA-EE-A2GO	skcm_tcga_pan_can_atlas_2018	56	censored	0.4003198540234322	126.804
TCGA-EE-A3J4	skcm_tcga_pan_can_atlas_2018	55	deceased	0.3930413112230061	127.199
TCGA-EE-A2M6	skcm_tcga_pan_can_atlas_2018	54	censored	0.3930413112230061	129.27
TCGA-D3-A3BZ	skcm_tcga_pan_can_atlas_2018	53	censored	0.3930413112230061	130.716
TCGA-ER-A19L	skcm_tcga_pan_can_atlas_2018	52	deceased	0.3854828244687175	131.505
TCGA-D3-A1Q7	skcm_tcga_pan_can_atlas_2018	51	censored	0.3854828244687175	133.248
TCGA-EE-A20B	skcm_tcga_pan_can_atlas_2018	50	censored	0.3854828244687175	133.807
TCGA-EE-A3JH	skcm_tcga_pan_can_atlas_2018	49	censored	0.3854828244687175	134.333
TCGA-EE-A2MR	skcm_tcga_pan_can_atlas_2018	48	censored	0.3854828244687175	134.399
TCGA-DA-A1I5	skcm_tcga_pan_can_atlas_2018	47	censored	0.3854828244687175	135.023
TCGA-D3-A5GN	skcm_tcga_pan_can_atlas_2018	46	censored	0.3854828244687175	135.746
TCGA-D3-A5GO	skcm_tcga_pan_can_atlas_2018	45	censored	0.3854828244687175	137.916
TCGA-GN-A262	skcm_tcga_pan_can_atlas_2018	44	censored	0.3854828244687175	139.889
TCGA-DA-A1HY	skcm_tcga_pan_can_atlas_2018	43	censored	0.3854828244687175	144.886
TCGA-D3-A51J	skcm_tcga_pan_can_atlas_2018	42	censored	0.3854828244687175	145.116
TCGA-ER-A19W	skcm_tcga_pan_can_atlas_2018	41	deceased	0.3760808043597244	148.174
TCGA-FS-A1ZS	skcm_tcga_pan_can_atlas_2018	40	censored	0.3760808043597244	148.798
TCGA-ER-A42L	skcm_tcga_pan_can_atlas_2018	39	censored	0.3760808043597244	149.029
TCGA-D9-A148	skcm_tcga_pan_can_atlas_2018	38	censored	0.3760808043597244	151.527
TCGA-D3-A8GP	skcm_tcga_pan_can_atlas_2018	37	censored	0.3760808043597244	152.744
TCGA-EE-A3JI	skcm_tcga_pan_can_atlas_2018	36	deceased	0.36563411534973206	152.809
TCGA-D3-A8GN	skcm_tcga_pan_can_atlas_2018	35	censored	0.36563411534973206	160.995
TCGA-EE-A2MS	skcm_tcga_pan_can_atlas_2018	34	censored	0.36563411534973206	162.475
TCGA-D3-A3CB	skcm_tcga_pan_can_atlas_2018	33	censored	0.36563411534973206	166.519
TCGA-D3-A8GV	skcm_tcga_pan_can_atlas_2018	32	deceased	0.354208	167.702
TCGA-EE-A20H	skcm_tcga_pan_can_atlas_2018	31	deceased	0.34278198314037384	168.261
TCGA-D3-A8GK	skcm_tcga_pan_can_atlas_2018	30	censored	0.34278198314037384	170.201
TCGA-D3-A2JL	skcm_tcga_pan_can_atlas_2018	29	censored	0.34278198314037384	171.582
TCGA-EE-A3J3	skcm_tcga_pan_can_atlas_2018	28	deceased	0.33053976945678903	172.173
TCGA-EE-A2GE	skcm_tcga_pan_can_atlas_2018	27	censored	0.33053976945678903	173.784
TCGA-FR-A44A	skcm_tcga_pan_can_atlas_2018	26	censored	0.33053976945678903	174.212
TCGA-FS-A4F8	skcm_tcga_pan_can_atlas_2018	25	deceased	0.31731817867851747	174.836
TCGA-D3-A51E	skcm_tcga_pan_can_atlas_2018	24	censored	0.31731817867851747	174.836
TCGA-DA-A1I2	skcm_tcga_pan_can_atlas_2018	23	deceased	0.30352173612727756	176.546
TCGA-D3-A5GR	skcm_tcga_pan_can_atlas_2018	22	censored	0.30352173612727756	178.321
TCGA-EE-A2MK	skcm_tcga_pan_can_atlas_2018	21	censored	0.30352173612727756	180.393
TCGA-EE-A3JB	skcm_tcga_pan_can_atlas_2018	20	censored	0.30352173612727756	201.795
TCGA-EE-A2MI	skcm_tcga_pan_can_atlas_2018	19	deceased	0.28754690791005244	204.655
TCGA-EE-A2ML	skcm_tcga_pan_can_atlas_2018	18	deceased	0.2715720796928273	216.655
TCGA-FS-A1YW	skcm_tcga_pan_can_atlas_2018	17	deceased	0.2555972514756022	216.918
TCGA-W3-AA1W	skcm_tcga_pan_can_atlas_2018	16	censored	0.2555972514756022	219.154
TCGA-EE-A2GH	skcm_tcga_pan_can_atlas_2018	15	censored	0.2555972514756022	220.239
TCGA-FR-A729	skcm_tcga_pan_can_atlas_2018	14	censored	0.2555972514756022	220.798
TCGA-DA-A1I1	skcm_tcga_pan_can_atlas_2018	13	censored	0.2555972514756022	222.507
TCGA-DA-A3F5	skcm_tcga_pan_can_atlas_2018	12	deceased	0.234297	225.959
TCGA-W3-A824	skcm_tcga_pan_can_atlas_2018	11	censored	0.234297	228.162
TCGA-FS-A1YY	skcm_tcga_pan_can_atlas_2018	10	deceased	0.2108677324673718	228.589
TCGA-D3-A8GJ	skcm_tcga_pan_can_atlas_2018	9	censored	0.2108677324673718	241.378
TCGA-ER-A3ES	skcm_tcga_pan_can_atlas_2018	8	deceased	0.18450926590895034	247.033
TCGA-EE-A2MP	skcm_tcga_pan_can_atlas_2018	7	censored	0.18450926590895034	248.644
TCGA-EE-A2MF	skcm_tcga_pan_can_atlas_2018	6	deceased	0.15375772159079196	268.731
TCGA-ER-A19G	skcm_tcga_pan_can_atlas_2018	5	censored	0.15375772159079196	302.068
TCGA-EE-A2GD	skcm_tcga_pan_can_atlas_2018	4	deceased	0.11531829119309397	340.139
TCGA-FS-A1ZC	skcm_tcga_pan_can_atlas_2018	3	deceased	0.0768789	357.366
TCGA-LH-A9QB	skcm_tcga_pan_can_atlas_2018	2	censored	0.0768789	368.774
TCGA-EE-A29T	skcm_tcga_pan_can_atlas_2018	1	censored	0.0768789	369.925

## Sheet: Fig 1D
Overall
Altered group (Mutation)
Case ID	Study ID	Number at Risk	Status	Survival Rate	Time (months)
TCGA-AD-A5EJ	coadread_tcga_pan_can_atlas_2018	49	censored	1	0
TCGA-AA-3984	coadread_tcga_pan_can_atlas_2018	48	censored	1	0
TCGA-AM-5821	coadread_tcga_pan_can_atlas_2018	47	censored	1	0.920538
TCGA-AA-3966	coadread_tcga_pan_can_atlas_2018	46	censored	1	2.00546
TCGA-AA-A00N	coadread_tcga_pan_can_atlas_2018	45	deceased	0.9777777777777777	4.01091
TCGA-EI-6882	coadread_tcga_pan_can_atlas_2018	44	censored	0.9777777777777777	8.6136
TCGA-CA-6718	coadread_tcga_pan_can_atlas_2018	43	deceased	0.9550387596899224	10.0602
TCGA-AD-6964	coadread_tcga_pan_can_atlas_2018	42	deceased	0.9322997416020671	10.8821
TCGA-DC-6158	coadread_tcga_pan_can_atlas_2018	41	deceased	0.9095607235142118	10.9807
TCGA-D5-6928	coadread_tcga_pan_can_atlas_2018	40	censored	0.9095607235142118	11.6382
TCGA-AD-5900	coadread_tcga_pan_can_atlas_2018	39	censored	0.9095607235142118	12.1643
TCGA-CA-6717	coadread_tcga_pan_can_atlas_2018	38	censored	0.9095607235142118	12.756
TCGA-AG-3892	coadread_tcga_pan_can_atlas_2018	37	censored	0.9095607235142118	13.019
TCGA-CM-6171	coadread_tcga_pan_can_atlas_2018	36	censored	0.9095607235142118	14.0382
TCGA-CA-6719	coadread_tcga_pan_can_atlas_2018	35	censored	0.9095607235142118	14.3012
TCGA-CM-6161	coadread_tcga_pan_can_atlas_2018	34	censored	0.9095607235142118	15.0245
TCGA-AA-3833	coadread_tcga_pan_can_atlas_2018	33	censored	0.9095607235142118	15.945
TCGA-EI-6514	coadread_tcga_pan_can_atlas_2018	32	censored	0.9095607235142118	16.3067
TCGA-EI-6917	coadread_tcga_pan_can_atlas_2018	31	censored	0.9095607235142118	17.4573
TCGA-AA-3715	coadread_tcga_pan_can_atlas_2018	30	deceased	0.8792420327304048	19.0354
TCGA-NH-A5IV	coadread_tcga_pan_can_atlas_2018	29	censored	0.8792420327304048	19.3313
TCGA-A6-6781	coadread_tcga_pan_can_atlas_2018	28	censored	0.8792420327304048	19.6601
TCGA-AG-A002	coadread_tcga_pan_can_atlas_2018	27	censored	0.8792420327304048	20.9751
TCGA-A6-5665	coadread_tcga_pan_can_atlas_2018	26	censored	0.8792420327304048	22.06
TCGA-CM-4743	coadread_tcga_pan_can_atlas_2018	25	censored	0.8792420327304048	23.0463
TCGA-AF-6136	coadread_tcga_pan_can_atlas_2018	24	censored	0.8792420327304048	24.3614
TCGA-A6-6653	coadread_tcga_pan_can_atlas_2018	23	censored	0.8792420327304048	24.3943
TCGA-DM-A0XD	coadread_tcga_pan_can_atlas_2018	22	deceased	0.8392764857881138	24.4271
TCGA-AA-3977	coadread_tcga_pan_can_atlas_2018	21	censored	0.8392764857881138	25.0189
TCGA-AD-6895	coadread_tcga_pan_can_atlas_2018	20	censored	0.8392764857881138	25.0847
TCGA-G4-6588	coadread_tcga_pan_can_atlas_2018	19	censored	0.8392764857881138	26.1696
TCGA-AA-3877	coadread_tcga_pan_can_atlas_2018	18	censored	0.8392764857881138	31.0024
TCGA-AA-3947	coadread_tcga_pan_can_atlas_2018	17	censored	0.8392764857881138	33.0079
TCGA-A6-5661	coadread_tcga_pan_can_atlas_2018	16	censored	0.8392764857881138	33.5339
TCGA-AA-A010	coadread_tcga_pan_can_atlas_2018	15	censored	0.8392764857881138	34.9804
TCGA-AA-A01R	coadread_tcga_pan_can_atlas_2018	14	censored	0.8392764857881138	35.0133
TCGA-G4-6586	coadread_tcga_pan_can_atlas_2018	13	censored	0.8392764857881138	35.8023
TCGA-A6-2686	coadread_tcga_pan_can_atlas_2018	12	deceased	0.7693367786391042	37.0188
TCGA-CM-4746	coadread_tcga_pan_can_atlas_2018	11	censored	0.7693367786391042	37.0188
TCGA-F5-6814	coadread_tcga_pan_can_atlas_2018	10	censored	0.7693367786391042	37.1832
TCGA-AA-A01P	coadread_tcga_pan_can_atlas_2018	9	deceased	0.6838549143458704	38.0708
TCGA-CI-6624	coadread_tcga_pan_can_atlas_2018	8	censored	0.6838549143458704	48.1967
TCGA-AZ-6598	coadread_tcga_pan_can_atlas_2018	7	deceased	0.5861613551536032	49.4132
TCGA-AA-3864	coadread_tcga_pan_can_atlas_2018	6	censored	0.5861613551536032	52.9967
TCGA-AZ-4315	coadread_tcga_pan_can_atlas_2018	5	censored	0.5861613551536032	58.3884
TCGA-AG-A02N	coadread_tcga_pan_can_atlas_2018	4	censored	0.5861613551536032	61.9719
TCGA-AA-3510	coadread_tcga_pan_can_atlas_2018	3	censored	0.5861613551536032	63.9774
TCGA-G4-6628	coadread_tcga_pan_can_atlas_2018	2	censored	0.5861613551536032	79.6923
TCGA-DM-A1HB	coadread_tcga_pan_can_atlas_2018	1	censored	0.5861613551536032	135.648
Unaltered group (No mutation)
Case ID	Study ID	Number at Risk	Status	Survival Rate	Time (months)
TCGA-AA-3852	coadread_tcga_pan_can_atlas_2018	473	deceased	0.9978858350951374	0
TCGA-AA-3850	coadread_tcga_pan_can_atlas_2018	472	deceased	0.9957716701902748	0
TCGA-AA-3845	coadread_tcga_pan_can_atlas_2018	471	deceased	0.9936575052854121	0
TCGA-AA-3529	coadread_tcga_pan_can_atlas_2018	470	deceased	0.9915433403805497	0
TCGA-CK-6746	coadread_tcga_pan_can_atlas_2018	469	censored	0.9915433403805497	0
TCGA-CK-5915	coadread_tcga_pan_can_atlas_2018	468	censored	0.9915433403805497	0
TCGA-AA-A022	coadread_tcga_pan_can_atlas_2018	467	censored	0.9915433403805497	0
TCGA-AA-3814	coadread_tcga_pan_can_atlas_2018	466	censored	0.9915433403805497	0
TCGA-AA-3712	coadread_tcga_pan_can_atlas_2018	465	censored	0.9915433403805497	0
TCGA-AA-3695	coadread_tcga_pan_can_atlas_2018	464	censored	0.9915433403805497	0
TCGA-AA-3693	coadread_tcga_pan_can_atlas_2018	463	censored	0.9915433403805497	0
TCGA-AA-3684	coadread_tcga_pan_can_atlas_2018	462	censored	0.9915433403805497	0
TCGA-AA-3527	coadread_tcga_pan_can_atlas_2018	461	censored	0.9915433403805497	0
TCGA-AG-A01Y	coadread_tcga_pan_can_atlas_2018	460	censored	0.9915433403805497	0
TCGA-AG-A01W	coadread_tcga_pan_can_atlas_2018	459	censored	0.9915433403805497	0
TCGA-AG-A01L	coadread_tcga_pan_can_atlas_2018	458	censored	0.9915433403805497	0
TCGA-AG-4015	coadread_tcga_pan_can_atlas_2018	457	censored	0.9915433403805497	0
TCGA-AG-3602	coadread_tcga_pan_can_atlas_2018	456	censored	0.9915433403805497	0
TCGA-AY-6196	coadread_tcga_pan_can_atlas_2018	455	censored	0.9915433403805497	0.197258
TCGA-AM-5820	coadread_tcga_pan_can_atlas_2018	454	censored	0.9915433403805497	0.460269
TCGA-F4-6854	coadread_tcga_pan_can_atlas_2018	453	censored	0.9915433403805497	0.526022
TCGA-AA-A02O	coadread_tcga_pan_can_atlas_2018	452	censored	0.9915433403805497	0.920538
TCGA-AY-4071	coadread_tcga_pan_can_atlas_2018	451	deceased	0.9893447963885751	0.953414
TCGA-AA-3818	coadread_tcga_pan_can_atlas_2018	450	deceased	0.9871462523966005	0.986291
TCGA-AA-3856	coadread_tcga_pan_can_atlas_2018	449	censored	0.9871462523966005	0.986291
TCGA-AG-3878	coadread_tcga_pan_can_atlas_2018	448	censored	0.9871462523966005	0.986291
TCGA-AG-3742	coadread_tcga_pan_can_atlas_2018	447	censored	0.9871462523966005	0.986291
TCGA-AG-3727	coadread_tcga_pan_can_atlas_2018	446	censored	0.9871462523966005	0.986291
TCGA-AG-3605	coadread_tcga_pan_can_atlas_2018	445	censored	0.9871462523966005	0.986291
TCGA-AA-A01V	coadread_tcga_pan_can_atlas_2018	444	censored	0.9871462523966005	1.01917
TCGA-AA-A01S	coadread_tcga_pan_can_atlas_2018	443	censored	0.9871462523966005	1.01917
TCGA-AA-3821	coadread_tcga_pan_can_atlas_2018	442	censored	0.9871462523966005	1.01917
TCGA-AA-3514	coadread_tcga_pan_can_atlas_2018	441	censored	0.9871462523966005	1.01917
TCGA-AA-3496	coadread_tcga_pan_can_atlas_2018	440	censored	0.9871462523966005	1.01917
TCGA-AG-A020	coadread_tcga_pan_can_atlas_2018	439	censored	0.9871462523966005	1.01917
TCGA-AG-A01J	coadread_tcga_pan_can_atlas_2018	438	censored	0.9871462523966005	1.01917
TCGA-AG-3896	coadread_tcga_pan_can_atlas_2018	437	censored	0.9871462523966005	1.01917
TCGA-AG-3883	coadread_tcga_pan_can_atlas_2018	436	censored	0.9871462523966005	1.01917
TCGA-AZ-4323	coadread_tcga_pan_can_atlas_2018	435	deceased	0.9848769506669531	1.41368
TCGA-F4-6704	coadread_tcga_pan_can_atlas_2018	434	censored	0.9848769506669531	1.54519
TCGA-5M-AAT4	coadread_tcga_pan_can_atlas_2018	433	deceased	0.9826024080557132	1.61094
TCGA-AG-A026	coadread_tcga_pan_can_atlas_2018	432	deceased	0.980328	1.9397
TCGA-AA-A02H	coadread_tcga_pan_can_atlas_2018	431	deceased	0.978053	2.00546
TCGA-AA-3952	coadread_tcga_pan_can_atlas_2018	430	deceased	0.9757787802219928	2.00546
TCGA-AA-3666	coadread_tcga_pan_can_atlas_2018	429	deceased	0.9735042376107527	2.00546
TCGA-AG-3594	coadread_tcga_pan_can_atlas_2018	428	deceased	0.9712296949995127	2.00546
TCGA-CK-6748	coadread_tcga_pan_can_atlas_2018	427	censored	0.9712296949995127	2.00546
TCGA-AH-6547	coadread_tcga_pan_can_atlas_2018	426	deceased	0.9689498130863682	2.4986
TCGA-AA-A02E	coadread_tcga_pan_can_atlas_2018	425	deceased	0.9666699311732239	2.95887
TCGA-AA-3492	coadread_tcga_pan_can_atlas_2018	424	deceased	0.9643900492600794	3.02462
TCGA-AZ-6607	coadread_tcga_pan_can_atlas_2018	423	deceased	0.96211	3.18901
TCGA-EF-5830	coadread_tcga_pan_can_atlas_2018	422	censored	0.96211	3.48489
TCGA-AG-4021	coadread_tcga_pan_can_atlas_2018	421	deceased	0.9598248700373223	3.97804
TCGA-D5-6537	coadread_tcga_pan_can_atlas_2018	420	deceased	0.9575395727277096	4.79995
TCGA-4N-A93T	coadread_tcga_pan_can_atlas_2018	419	censored	0.9575395727277096	4.79995
TCGA-CM-5862	coadread_tcga_pan_can_atlas_2018	418	deceased	0.9552488081996529	5.03008
TCGA-AA-3696	coadread_tcga_pan_can_atlas_2018	417	deceased	0.9529580436715963	5.03008
TCGA-AZ-4616	coadread_tcga_pan_can_atlas_2018	416	deceased	0.9506672791435394	5.12871
TCGA-AZ-6605	coadread_tcga_pan_can_atlas_2018	415	deceased	0.9483765146154829	5.22734
TCGA-AZ-4614	coadread_tcga_pan_can_atlas_2018	414	deceased	0.9460857500874262	5.65473
TCGA-AD-6899	coadread_tcga_pan_can_atlas_2018	413	deceased	0.9437949855593694	5.78624
TCGA-DM-A285	coadread_tcga_pan_can_atlas_2018	412	deceased	0.9415042210313126	5.88487
TCGA-AA-3681	coadread_tcga_pan_can_atlas_2018	411	censored	0.9415042210313126	5.9835
TCGA-AG-A00C	coadread_tcga_pan_can_atlas_2018	410	censored	0.9415042210313126	6.01637
TCGA-CI-6619	coadread_tcga_pan_can_atlas_2018	409	censored	0.9415042210313126	6.04925
TCGA-F4-6570	coadread_tcga_pan_can_atlas_2018	408	deceased	0.939197	6.18075
TCGA-AZ-6599	coadread_tcga_pan_can_atlas_2018	407	deceased	0.9368890042615513	6.77253
TCGA-AA-3663	coadread_tcga_pan_can_atlas_2018	406	censored	0.9368890042615513	6.96979
TCGA-AA-3511	coadread_tcga_pan_can_atlas_2018	405	censored	0.9368890042615513	6.96979
TCGA-AA-3489	coadread_tcga_pan_can_atlas_2018	404	deceased	0.9345699720727851	7.03554
TCGA-AG-3581	coadread_tcga_pan_can_atlas_2018	403	censored	0.9345699720727851	7.06842
TCGA-CL-5918	coadread_tcga_pan_can_atlas_2018	402	censored	0.9345699720727851	7.16704
TCGA-DM-A1DA	coadread_tcga_pan_can_atlas_2018	401	deceased	0.9322393736386885	7.49581
TCGA-D5-6898	coadread_tcga_pan_can_atlas_2018	400	censored	0.9322393736386885	7.52868
TCGA-DM-A280	coadread_tcga_pan_can_atlas_2018	399	deceased	0.9299029341057594	7.75882
TCGA-AA-3989	coadread_tcga_pan_can_atlas_2018	398	deceased	0.9275664945728304	7.95608
TCGA-AG-3726	coadread_tcga_pan_can_atlas_2018	397	censored	0.9275664945728304	7.98895
TCGA-CM-4750	coadread_tcga_pan_can_atlas_2018	396	censored	0.9275664945728304	8.02183
TCGA-AG-3580	coadread_tcga_pan_can_atlas_2018	395	censored	0.9275664945728304	8.02183
TCGA-G4-6295	coadread_tcga_pan_can_atlas_2018	394	censored	0.9275664945728304	8.35059
TCGA-QG-A5Z1	coadread_tcga_pan_can_atlas_2018	393	deceased	0.9252062744848588	8.41635
TCGA-EI-7004	coadread_tcga_pan_can_atlas_2018	392	censored	0.9252062744848588	8.44922
TCGA-F4-6459	coadread_tcga_pan_can_atlas_2018	391	deceased	0.9228400180283758	8.6136
TCGA-D5-6926	coadread_tcga_pan_can_atlas_2018	390	censored	0.9228400180283758	9.041
TCGA-AA-3519	coadread_tcga_pan_can_atlas_2018	389	censored	0.9228400180283758	9.07387
TCGA-AG-A016	coadread_tcga_pan_can_atlas_2018	388	censored	0.9228400180283758	9.07387
TCGA-D5-6927	coadread_tcga_pan_can_atlas_2018	387	censored	0.9228400180283758	9.43551
TCGA-5M-AAT6	coadread_tcga_pan_can_atlas_2018	386	deceased	0.9204492407795974	9.53414
TCGA-NH-A6GA	coadread_tcga_pan_can_atlas_2018	385	deceased	0.9180584635308193	9.92866
TCGA-F5-6464	coadread_tcga_pan_can_atlas_2018	384	deceased	0.9156676862820412	9.96153
TCGA-AA-3848	coadread_tcga_pan_can_atlas_2018	383	deceased	0.913277	10.0602
TCGA-AA-3811	coadread_tcga_pan_can_atlas_2018	382	deceased	0.9108861317844849	10.0602
TCGA-CM-6679	coadread_tcga_pan_can_atlas_2018	381	censored	0.9108861317844849	10.0602
TCGA-D5-6922	coadread_tcga_pan_can_atlas_2018	380	censored	0.9108861317844849	10.1259
TCGA-D5-7000	coadread_tcga_pan_can_atlas_2018	379	censored	0.9108861317844849	10.2574
TCGA-EI-6884	coadread_tcga_pan_can_atlas_2018	378	censored	0.9108861317844849	10.7834
TCGA-NH-A50U	coadread_tcga_pan_can_atlas_2018	377	deceased	0.9084699881988496	10.9807
TCGA-AA-3680	coadread_tcga_pan_can_atlas_2018	376	deceased	0.9060538446132144	11.0136
TCGA-CM-6678	coadread_tcga_pan_can_atlas_2018	375	censored	0.9060538446132144	11.0136
TCGA-CM-6172	coadread_tcga_pan_can_atlas_2018	374	censored	0.9060538446132144	11.0136
TCGA-CM-6677	coadread_tcga_pan_can_atlas_2018	373	censored	0.9060538446132144	11.0793
TCGA-CM-6676	coadread_tcga_pan_can_atlas_2018	372	censored	0.9060538446132144	11.0793
TCGA-F4-6461	coadread_tcga_pan_can_atlas_2018	371	deceased	0.9036116509619657	11.1122
TCGA-D5-6932	coadread_tcga_pan_can_atlas_2018	370	censored	0.9036116509619657	11.3752
TCGA-EI-6883	coadread_tcga_pan_can_atlas_2018	369	censored	0.9036116509619657	11.5067
TCGA-AZ-6606	coadread_tcga_pan_can_atlas_2018	368	deceased	0.9011561845191344	11.7369
TCGA-AF-A56N	coadread_tcga_pan_can_atlas_2018	367	censored	0.9011561845191344	11.8355
TCGA-F5-6863	coadread_tcga_pan_can_atlas_2018	366	deceased	0.8986940091515959	11.8684
TCGA-T9-A92H	coadread_tcga_pan_can_atlas_2018	365	censored	0.8986940091515959	11.9012
TCGA-EI-7002	coadread_tcga_pan_can_atlas_2018	364	censored	0.8986940091515959	11.967
TCGA-CM-6162	coadread_tcga_pan_can_atlas_2018	363	censored	0.8986940091515959	11.9999
TCGA-DC-6154	coadread_tcga_pan_can_atlas_2018	362	censored	0.8986940091515959	11.9999
TCGA-AG-3575	coadread_tcga_pan_can_atlas_2018	361	censored	0.8986940091515959	11.9999
TCGA-D5-6931	coadread_tcga_pan_can_atlas_2018	360	censored	0.8986940091515959	11.9999
TCGA-CM-6680	coadread_tcga_pan_can_atlas_2018	359	censored	0.8986940091515959	12.0327
TCGA-AG-3599	coadread_tcga_pan_can_atlas_2018	358	censored	0.8986940091515959	12.0327
TCGA-AZ-6600	coadread_tcga_pan_can_atlas_2018	357	deceased	0.896177	12.0985
TCGA-CA-6716	coadread_tcga_pan_can_atlas_2018	356	censored	0.896177	12.1971
TCGA-CA-5255	coadread_tcga_pan_can_atlas_2018	355	censored	0.896177	12.3615
TCGA-CA-5796	coadread_tcga_pan_can_atlas_2018	354	censored	0.896177	12.3944
TCGA-D5-6920	coadread_tcga_pan_can_atlas_2018	353	censored	0.896177	12.3944
TCGA-CA-5256	coadread_tcga_pan_can_atlas_2018	352	censored	0.896177	12.4601
TCGA-F5-6864	coadread_tcga_pan_can_atlas_2018	351	censored	0.896177	12.4601
TCGA-D5-6539	coadread_tcga_pan_can_atlas_2018	350	censored	0.896177	12.493
TCGA-DM-A1D8	coadread_tcga_pan_can_atlas_2018	349	deceased	0.893609	12.5916
TCGA-CA-6715	coadread_tcga_pan_can_atlas_2018	348	censored	0.893609	12.5916
TCGA-CA-5797	coadread_tcga_pan_can_atlas_2018	347	censored	0.893609	12.5916
TCGA-DT-5265	coadread_tcga_pan_can_atlas_2018	346	censored	0.893609	12.6245
TCGA-4T-AA8H	coadread_tcga_pan_can_atlas_2018	345	censored	0.893609	12.6574
TCGA-CA-5254	coadread_tcga_pan_can_atlas_2018	344	censored	0.893609	12.6903
TCGA-NH-A6GC	coadread_tcga_pan_can_atlas_2018	343	censored	0.893609	12.7889
TCGA-CM-6674	coadread_tcga_pan_can_atlas_2018	342	censored	0.893609	12.9533
TCGA-CM-6168	coadread_tcga_pan_can_atlas_2018	341	censored	0.893609	12.9862
TCGA-CM-6169	coadread_tcga_pan_can_atlas_2018	340	censored	0.893609	13.019
TCGA-CM-4752	coadread_tcga_pan_can_atlas_2018	339	censored	0.893609	13.019
TCGA-CM-6675	coadread_tcga_pan_can_atlas_2018	338	censored	0.893609	13.0519
TCGA-AA-3973	coadread_tcga_pan_can_atlas_2018	337	censored	0.893609	13.0519
TCGA-F4-6809	coadread_tcga_pan_can_atlas_2018	336	deceased	0.8909492675038956	13.2492
TCGA-DM-A1D7	coadread_tcga_pan_can_atlas_2018	335	deceased	0.8882897174516451	13.3149
TCGA-D5-6930	coadread_tcga_pan_can_atlas_2018	334	censored	0.8882897174516451	13.3478
TCGA-D5-6929	coadread_tcga_pan_can_atlas_2018	333	censored	0.8882897174516451	13.4136
TCGA-AF-2692	coadread_tcga_pan_can_atlas_2018	332	censored	0.8882897174516451	13.5451
TCGA-EI-6885	coadread_tcga_pan_can_atlas_2018	331	censored	0.8882897174516451	13.6437
TCGA-CI-6621	coadread_tcga_pan_can_atlas_2018	330	censored	0.8882897174516451	13.7752
TCGA-G4-6323	coadread_tcga_pan_can_atlas_2018	329	censored	0.8882897174516451	13.7752
TCGA-AA-A004	coadread_tcga_pan_can_atlas_2018	328	censored	0.8882897174516451	13.9396
TCGA-AA-3561	coadread_tcga_pan_can_atlas_2018	327	censored	0.8882897174516451	13.9396
TCGA-AG-A008	coadread_tcga_pan_can_atlas_2018	326	censored	0.8882897174516451	13.9396
TCGA-DC-6155	coadread_tcga_pan_can_atlas_2018	325	censored	0.8882897174516451	13.9724
TCGA-CL-4957	coadread_tcga_pan_can_atlas_2018	324	censored	0.8882897174516451	13.9724
TCGA-AA-3667	coadread_tcga_pan_can_atlas_2018	323	censored	0.8882897174516451	14.0053
TCGA-AA-3544	coadread_tcga_pan_can_atlas_2018	322	censored	0.8882897174516451	14.0053
TCGA-AG-3894	coadread_tcga_pan_can_atlas_2018	321	censored	0.8882897174516451	14.0053
TCGA-DM-A288	coadread_tcga_pan_can_atlas_2018	320	deceased	0.8855138120846087	14.0382
TCGA-CM-6163	coadread_tcga_pan_can_atlas_2018	319	censored	0.8855138120846087	14.0382
TCGA-D5-6924	coadread_tcga_pan_can_atlas_2018	318	censored	0.8855138120846087	14.3012
TCGA-AU-3779	coadread_tcga_pan_can_atlas_2018	317	censored	0.8855138120846087	14.4985
TCGA-A6-4105	coadread_tcga_pan_can_atlas_2018	316	deceased	0.8827115531856067	14.5313
TCGA-F5-6702	coadread_tcga_pan_can_atlas_2018	315	censored	0.8827115531856067	14.8601
TCGA-AA-3844	coadread_tcga_pan_can_atlas_2018	314	censored	0.8827115531856067	14.9259
TCGA-CM-6167	coadread_tcga_pan_can_atlas_2018	313	censored	0.8827115531856067	14.9916
TCGA-CM-6170	coadread_tcga_pan_can_atlas_2018	312	censored	0.8827115531856067	15.0245
TCGA-CM-5864	coadread_tcga_pan_can_atlas_2018	311	censored	0.8827115531856067	15.0245
TCGA-CM-5863	coadread_tcga_pan_can_atlas_2018	310	censored	0.8827115531856067	15.0245
TCGA-CM-5861	coadread_tcga_pan_can_atlas_2018	309	censored	0.8827115531856067	15.0245
TCGA-AA-A01C	coadread_tcga_pan_can_atlas_2018	308	censored	0.8827115531856067	15.0245
TCGA-AA-A017	coadread_tcga_pan_can_atlas_2018	307	censored	0.8827115531856067	15.0245
TCGA-AA-3679	coadread_tcga_pan_can_atlas_2018	306	censored	0.8827115531856067	15.0245
TCGA-D5-6535	coadread_tcga_pan_can_atlas_2018	305	censored	0.8827115531856067	15.1231
TCGA-AD-6888	coadread_tcga_pan_can_atlas_2018	304	deceased	0.8798078967606542	15.5176
TCGA-D5-6541	coadread_tcga_pan_can_atlas_2018	303	censored	0.8798078967606542	15.5834
TCGA-CK-4952	coadread_tcga_pan_can_atlas_2018	302	censored	0.8798078967606542	15.6163
TCGA-3L-AA1B	coadread_tcga_pan_can_atlas_2018	301	censored	0.8798078967606542	15.6163
TCGA-NH-A6GB	coadread_tcga_pan_can_atlas_2018	300	censored	0.8798078967606542	15.6491
TCGA-EI-6511	coadread_tcga_pan_can_atlas_2018	299	censored	0.8798078967606542	15.8464
TCGA-CM-6165	coadread_tcga_pan_can_atlas_2018	298	censored	0.8798078967606542	16.0437
TCGA-AA-3971	coadread_tcga_pan_can_atlas_2018	297	censored	0.8798078967606542	16.0765
TCGA-D5-6540	coadread_tcga_pan_can_atlas_2018	296	censored	0.8798078967606542	16.1423
TCGA-A6-A565	coadread_tcga_pan_can_atlas_2018	295	deceased	0.876825	16.2409
TCGA-AY-4070	coadread_tcga_pan_can_atlas_2018	294	deceased	0.873843	16.3067
TCGA-EI-6513	coadread_tcga_pan_can_atlas_2018	293	censored	0.873843	16.3395
TCGA-EI-6881	coadread_tcga_pan_can_atlas_2018	292	censored	0.873843	16.4053
TCGA-AD-A5EK	coadread_tcga_pan_can_atlas_2018	291	censored	0.873843	16.4382
TCGA-A6-2683	coadread_tcga_pan_can_atlas_2018	290	deceased	0.87083	16.5697
TCGA-NH-A8F8	coadread_tcga_pan_can_atlas_2018	289	deceased	0.8678165933401641	16.7998
TCGA-AF-5654	coadread_tcga_pan_can_atlas_2018	288	deceased	0.8648033412799552	16.8327
TCGA-EI-6509	coadread_tcga_pan_can_atlas_2018	287	censored	0.8648033412799552	16.9971
TCGA-CM-5868	coadread_tcga_pan_can_atlas_2018	286	censored	0.8648033412799552	17.03
TCGA-AA-3866	coadread_tcga_pan_can_atlas_2018	285	censored	0.8648033412799552	17.03
TCGA-AA-3846	coadread_tcga_pan_can_atlas_2018	284	censored	0.8648033412799552	17.03
TCGA-AG-4008	coadread_tcga_pan_can_atlas_2018	283	censored	0.8648033412799552	17.03
TCGA-AG-3890	coadread_tcga_pan_can_atlas_2018	282	censored	0.8648033412799552	17.03
TCGA-D5-6538	coadread_tcga_pan_can_atlas_2018	281	censored	0.8648033412799552	17.1286
TCGA-AF-2690	coadread_tcga_pan_can_atlas_2018	280	deceased	0.861715	17.2272
TCGA-AY-A54L	coadread_tcga_pan_can_atlas_2018	279	censored	0.861715	17.2601
TCGA-CK-4947	coadread_tcga_pan_can_atlas_2018	278	censored	0.861715	17.556
TCGA-EI-6512	coadread_tcga_pan_can_atlas_2018	277	censored	0.861715	17.6875
TCGA-D5-6531	coadread_tcga_pan_can_atlas_2018	276	censored	0.861715	17.7532
TCGA-AY-6386	coadread_tcga_pan_can_atlas_2018	275	censored	0.861715	17.819
TCGA-AY-A69D	coadread_tcga_pan_can_atlas_2018	274	censored	0.861715	17.8519
TCGA-NH-A8F7	coadread_tcga_pan_can_atlas_2018	273	censored	0.861715	17.8519
TCGA-D5-6536	coadread_tcga_pan_can_atlas_2018	272	censored	0.861715	17.8519
TCGA-AG-3885	coadread_tcga_pan_can_atlas_2018	271	censored	0.861715	17.9505
TCGA-AA-3831	coadread_tcga_pan_can_atlas_2018	270	censored	0.861715	17.9834
TCGA-AA-A03F	coadread_tcga_pan_can_atlas_2018	269	deceased	0.8585113573311844	18.0491
TCGA-AA-3875	coadread_tcga_pan_can_atlas_2018	268	censored	0.8585113573311844	18.0491
TCGA-NH-A50T	coadread_tcga_pan_can_atlas_2018	267	censored	0.8585113573311844	18.1806
TCGA-D5-6532	coadread_tcga_pan_can_atlas_2018	266	censored	0.8585113573311844	18.2464
TCGA-EI-6510	coadread_tcga_pan_can_atlas_2018	265	censored	0.8585113573311844	18.2793
TCGA-AY-A8YK	coadread_tcga_pan_can_atlas_2018	264	censored	0.8585113573311844	18.8381
TCGA-AA-3688	coadread_tcga_pan_can_atlas_2018	263	censored	0.8585113573311844	19.0025
TCGA-AA-3713	coadread_tcga_pan_can_atlas_2018	262	censored	0.8585113573311844	19.0354
TCGA-AG-3881	coadread_tcga_pan_can_atlas_2018	261	censored	0.8585113573311844	19.0354
TCGA-AA-3986	coadread_tcga_pan_can_atlas_2018	260	censored	0.8585113573311844	19.0683
TCGA-AA-3530	coadread_tcga_pan_can_atlas_2018	259	censored	0.8585113573311844	19.0683
TCGA-AA-3526	coadread_tcga_pan_can_atlas_2018	258	censored	0.8585113573311844	19.0683
TCGA-AY-A71X	coadread_tcga_pan_can_atlas_2018	257	censored	0.8585113573311844	19.3313
TCGA-NH-A50V	coadread_tcga_pan_can_atlas_2018	256	censored	0.8585113573311844	19.3313
TCGA-AH-6903	coadread_tcga_pan_can_atlas_2018	255	censored	0.8585113573311844	19.4628
TCGA-D5-5539	coadread_tcga_pan_can_atlas_2018	254	censored	0.8585113573311844	19.5943
TCGA-F5-6813	coadread_tcga_pan_can_atlas_2018	253	deceased	0.8551180318081362	19.6601
TCGA-EI-6507	coadread_tcga_pan_can_atlas_2018	252	censored	0.8551180318081362	19.9559
TCGA-AA-3560	coadread_tcga_pan_can_atlas_2018	251	censored	0.8551180318081362	19.9888
TCGA-AG-3909	coadread_tcga_pan_can_atlas_2018	250	censored	0.8551180318081362	19.9888
TCGA-AG-3882	coadread_tcga_pan_can_atlas_2018	249	censored	0.8551180318081362	19.9888
TCGA-CM-4744	coadread_tcga_pan_can_atlas_2018	248	censored	0.8551180318081362	20.0217
TCGA-AF-6655	coadread_tcga_pan_can_atlas_2018	247	censored	0.8551180318081362	20.0217
TCGA-AG-3583	coadread_tcga_pan_can_atlas_2018	246	deceased	0.8516419422479405	20.0546
TCGA-A6-6780	coadread_tcga_pan_can_atlas_2018	245	censored	0.8516419422479405	20.1203
TCGA-D5-6529	coadread_tcga_pan_can_atlas_2018	244	censored	0.8516419422479405	20.1861
TCGA-A6-6782	coadread_tcga_pan_can_atlas_2018	243	censored	0.8516419422479405	20.2847
TCGA-D5-6530	coadread_tcga_pan_can_atlas_2018	242	censored	0.8516419422479405	20.4162
TCGA-EI-6506	coadread_tcga_pan_can_atlas_2018	241	censored	0.8516419422479405	20.5477
TCGA-EI-6508	coadread_tcga_pan_can_atlas_2018	240	censored	0.8516419422479405	20.9094
TCGA-AA-3955	coadread_tcga_pan_can_atlas_2018	239	censored	0.8516419422479405	20.9751
TCGA-AA-3558	coadread_tcga_pan_can_atlas_2018	238	censored	0.8516419422479405	20.9751
TCGA-AG-3725	coadread_tcga_pan_can_atlas_2018	237	censored	0.8516419422479405	20.9751
TCGA-AA-3549	coadread_tcga_pan_can_atlas_2018	236	censored	0.8516419422479405	21.008
TCGA-DC-4745	coadread_tcga_pan_can_atlas_2018	235	censored	0.8516419422479405	21.008
TCGA-CK-5916	coadread_tcga_pan_can_atlas_2018	234	deceased	0.8480024467682487	21.1395
TCGA-AD-6548	coadread_tcga_pan_can_atlas_2018	233	censored	0.8480024467682487	21.3696
TCGA-AY-6197	coadread_tcga_pan_can_atlas_2018	232	censored	0.8480024467682487	21.4354
TCGA-A6-6651	coadread_tcga_pan_can_atlas_2018	231	censored	0.8480024467682487	21.7641
TCGA-QL-A97D	coadread_tcga_pan_can_atlas_2018	230	censored	0.8480024467682487	21.8957
TCGA-CM-6166	coadread_tcga_pan_can_atlas_2018	229	censored	0.8480024467682487	21.9943
TCGA-CK-5914	coadread_tcga_pan_can_atlas_2018	228	censored	0.8480024467682487	21.9943
TCGA-AA-A00Z	coadread_tcga_pan_can_atlas_2018	227	censored	0.8480024467682487	21.9943
TCGA-AA-3968	coadread_tcga_pan_can_atlas_2018	226	censored	0.8480024467682487	21.9943
TCGA-AA-A02R	coadread_tcga_pan_can_atlas_2018	225	deceased	0.8442335470048341	22.0272
TCGA-CM-5344	coadread_tcga_pan_can_atlas_2018	224	censored	0.8442335470048341	22.0272
TCGA-A6-5664	coadread_tcga_pan_can_atlas_2018	223	censored	0.8442335470048341	22.0929
TCGA-G4-6321	coadread_tcga_pan_can_atlas_2018	222	censored	0.8442335470048341	22.0929
TCGA-AZ-4682	coadread_tcga_pan_can_atlas_2018	221	deceased	0.8404134857061698	22.3559
TCGA-AD-6901	coadread_tcga_pan_can_atlas_2018	220	deceased	0.8365934244075052	22.4217
TCGA-A6-6138	coadread_tcga_pan_can_atlas_2018	219	censored	0.8365934244075052	22.5203
TCGA-CM-5348	coadread_tcga_pan_can_atlas_2018	218	censored	0.8365934244075052	22.9806
TCGA-AG-A00Y	coadread_tcga_pan_can_atlas_2018	217	censored	0.8365934244075052	23.0134
TCGA-G4-6298	coadread_tcga_pan_can_atlas_2018	216	deceased	0.83272	23.5066
TCGA-A6-5662	coadread_tcga_pan_can_atlas_2018	215	censored	0.83272	23.6052
TCGA-A6-6654	coadread_tcga_pan_can_atlas_2018	214	censored	0.83272	23.8682
TCGA-AG-3584	coadread_tcga_pan_can_atlas_2018	213	deceased	0.8288108216939248	23.9997
TCGA-AA-3979	coadread_tcga_pan_can_atlas_2018	212	censored	0.8288108216939248	23.9997
TCGA-AA-3950	coadread_tcga_pan_can_atlas_2018	211	censored	0.8288108216939248	23.9997
TCGA-AA-3867	coadread_tcga_pan_can_atlas_2018	210	censored	0.8288108216939248	24.0326
TCGA-AA-3520	coadread_tcga_pan_can_atlas_2018	209	censored	0.8288108216939248	24.0326
TCGA-DY-A1DF	coadread_tcga_pan_can_atlas_2018	208	deceased	0.8248261542819348	24.1312
TCGA-A6-6649	coadread_tcga_pan_can_atlas_2018	207	censored	0.8248261542819348	24.1641
TCGA-A6-2677	coadread_tcga_pan_can_atlas_2018	206	deceased	0.8208221438242557	24.3285
TCGA-AD-6890	coadread_tcga_pan_can_atlas_2018	205	censored	0.8208221438242557	24.5258
TCGA-AF-6672	coadread_tcga_pan_can_atlas_2018	204	censored	0.8208221438242557	24.5915
TCGA-A6-6652	coadread_tcga_pan_can_atlas_2018	203	censored	0.8208221438242557	24.6901
TCGA-A6-A566	coadread_tcga_pan_can_atlas_2018	202	deceased	0.8167586678647295	24.9203
TCGA-CM-4747	coadread_tcga_pan_can_atlas_2018	201	censored	0.8167586678647295	25.0189
TCGA-AA-3819	coadread_tcga_pan_can_atlas_2018	200	censored	0.8167586678647295	25.0189
TCGA-AG-3901	coadread_tcga_pan_can_atlas_2018	199	censored	0.8167586678647295	25.0189
TCGA-DC-6683	coadread_tcga_pan_can_atlas_2018	198	censored	0.8167586678647295	25.0518
TCGA-DC-6682	coadread_tcga_pan_can_atlas_2018	197	censored	0.8167586678647295	25.0518
TCGA-DC-4749	coadread_tcga_pan_can_atlas_2018	196	censored	0.8167586678647295	25.0518
TCGA-A6-6142	coadread_tcga_pan_can_atlas_2018	195	censored	0.8167586678647295	25.0847
TCGA-A6-6648	coadread_tcga_pan_can_atlas_2018	194	censored	0.8167586678647295	25.1833
TCGA-D5-6533	coadread_tcga_pan_can_atlas_2018	193	censored	0.8167586678647295	25.4792
TCGA-DC-6681	coadread_tcga_pan_can_atlas_2018	192	censored	0.8167586678647295	25.9723
TCGA-AA-A01X	coadread_tcga_pan_can_atlas_2018	191	censored	0.8167586678647295	26.0052
TCGA-AA-3976	coadread_tcga_pan_can_atlas_2018	190	censored	0.8167586678647295	26.0052
TCGA-AA-3949	coadread_tcga_pan_can_atlas_2018	189	censored	0.8167586678647295	26.0052
TCGA-AA-3538	coadread_tcga_pan_can_atlas_2018	188	censored	0.8167586678647295	26.0052
TCGA-CM-4748	coadread_tcga_pan_can_atlas_2018	187	censored	0.8167586678647295	26.0381
TCGA-DC-5337	coadread_tcga_pan_can_atlas_2018	186	censored	0.8167586678647295	26.0381
TCGA-G4-6322	coadread_tcga_pan_can_atlas_2018	185	censored	0.8167586678647295	26.0381
TCGA-G5-6641	coadread_tcga_pan_can_atlas_2018	184	censored	0.8167586678647295	26.4326
TCGA-AH-6897	coadread_tcga_pan_can_atlas_2018	183	censored	0.8167586678647295	26.4326
TCGA-G4-6320	coadread_tcga_pan_can_atlas_2018	182	censored	0.8167586678647295	26.4326
TCGA-DM-A28A	coadread_tcga_pan_can_atlas_2018	181	deceased	0.8122461890367476	26.4655
TCGA-AD-6965	coadread_tcga_pan_can_atlas_2018	180	censored	0.8122461890367476	26.4655
TCGA-CM-4751	coadread_tcga_pan_can_atlas_2018	179	censored	0.8122461890367476	27.0244
TCGA-AA-3994	coadread_tcga_pan_can_atlas_2018	178	censored	0.8122461890367476	27.0244
TCGA-AA-3982	coadread_tcga_pan_can_atlas_2018	177	censored	0.8122461890367476	27.0244
TCGA-AU-6004	coadread_tcga_pan_can_atlas_2018	176	censored	0.8122461890367476	27.0901
TCGA-A6-6137	coadread_tcga_pan_can_atlas_2018	175	censored	0.8122461890367476	27.0901
TCGA-AD-6963	coadread_tcga_pan_can_atlas_2018	174	censored	0.8122461890367476	27.4189
TCGA-AH-6644	coadread_tcga_pan_can_atlas_2018	173	censored	0.8122461890367476	27.5504
TCGA-G4-6294	coadread_tcga_pan_can_atlas_2018	172	deceased	0.8075238274725804	28.2079
TCGA-AA-3534	coadread_tcga_pan_can_atlas_2018	171	censored	0.8075238274725804	28.9969
TCGA-AA-3532	coadread_tcga_pan_can_atlas_2018	170	censored	0.8075238274725804	28.9969
TCGA-CM-6164	coadread_tcga_pan_can_atlas_2018	169	censored	0.8075238274725804	29.0298
TCGA-CM-5341	coadread_tcga_pan_can_atlas_2018	168	censored	0.8075238274725804	29.0627
TCGA-A6-5667	coadread_tcga_pan_can_atlas_2018	167	censored	0.8075238274725804	29.1613
TCGA-A6-5660	coadread_tcga_pan_can_atlas_2018	166	censored	0.8075238274725804	29.1942
TCGA-QG-A5YW	coadread_tcga_pan_can_atlas_2018	165	censored	0.8075238274725804	29.4572
TCGA-AZ-6603	coadread_tcga_pan_can_atlas_2018	164	deceased	0.8025999016953087	29.5558
TCGA-AF-4110	coadread_tcga_pan_can_atlas_2018	163	censored	0.8025999016953087	29.9832
TCGA-CM-5349	coadread_tcga_pan_can_atlas_2018	162	censored	0.8025999016953087	30.0819
TCGA-A6-5659	coadread_tcga_pan_can_atlas_2018	161	censored	0.8025999016953087	30.4435
TCGA-AA-A01I	coadread_tcga_pan_can_atlas_2018	160	censored	0.8025999016953087	31.0024
TCGA-DC-5869	coadread_tcga_pan_can_atlas_2018	159	censored	0.8025999016953087	31.0024
TCGA-AG-A01N	coadread_tcga_pan_can_atlas_2018	158	censored	0.8025999016953087	31.0024
TCGA-AA-3858	coadread_tcga_pan_can_atlas_2018	157	censored	0.8025999016953087	31.0682
TCGA-QG-A5Z2	coadread_tcga_pan_can_atlas_2018	156	censored	0.8025999016953087	31.2983
TCGA-A6-5657	coadread_tcga_pan_can_atlas_2018	155	censored	0.8025999016953087	31.6271
TCGA-F4-6460	coadread_tcga_pan_can_atlas_2018	154	deceased	0.7973882140219625	31.9558
TCGA-CM-5860	coadread_tcga_pan_can_atlas_2018	153	censored	0.7973882140219625	32.0216
TCGA-AG-3902	coadread_tcga_pan_can_atlas_2018	152	censored	0.7973882140219625	32.0216
TCGA-AA-3855	coadread_tcga_pan_can_atlas_2018	151	censored	0.7973882140219625	32.0544
TCGA-F5-6811	coadread_tcga_pan_can_atlas_2018	150	censored	0.7973882140219625	32.1859
TCGA-A6-4107	coadread_tcga_pan_can_atlas_2018	149	censored	0.7973882140219625	32.449
TCGA-DY-A1H8	coadread_tcga_pan_can_atlas_2018	148	deceased	0.7920004558191114	32.6133
TCGA-A6-5666	coadread_tcga_pan_can_atlas_2018	147	censored	0.7920004558191114	32.712
TCGA-A6-3809	coadread_tcga_pan_can_atlas_2018	146	censored	0.7920004558191114	32.7448
TCGA-A6-5656	coadread_tcga_pan_can_atlas_2018	145	censored	0.7920004558191114	32.9092
TCGA-AZ-4615	coadread_tcga_pan_can_atlas_2018	144	censored	0.7920004558191114	32.9421
TCGA-AG-3732	coadread_tcga_pan_can_atlas_2018	143	censored	0.7920004558191114	32.975
TCGA-QG-A5YX	coadread_tcga_pan_can_atlas_2018	142	censored	0.7920004558191114	32.975
TCGA-AY-5543	coadread_tcga_pan_can_atlas_2018	141	censored	0.7920004558191114	33.0079
TCGA-AA-A01T	coadread_tcga_pan_can_atlas_2018	140	censored	0.7920004558191114	33.0407
TCGA-AA-3851	coadread_tcga_pan_can_atlas_2018	139	censored	0.7920004558191114	33.0736
TCGA-CI-6620	coadread_tcga_pan_can_atlas_2018	138	censored	0.7920004558191114	33.1722
TCGA-F4-6808	coadread_tcga_pan_can_atlas_2018	137	censored	0.7920004558191114	33.6654
TCGA-AA-3548	coadread_tcga_pan_can_atlas_2018	136	censored	0.7920004558191114	33.9941
TCGA-AA-3956	coadread_tcga_pan_can_atlas_2018	135	censored	0.7920004558191114	34.027
TCGA-AA-3531	coadread_tcga_pan_can_atlas_2018	134	censored	0.7920004558191114	34.027
TCGA-AG-3592	coadread_tcga_pan_can_atlas_2018	133	censored	0.7920004558191114	34.027
TCGA-AG-3591	coadread_tcga_pan_can_atlas_2018	132	censored	0.7920004558191114	34.027
TCGA-AA-3975	coadread_tcga_pan_can_atlas_2018	131	censored	0.7920004558191114	34.0599
TCGA-F4-6805	coadread_tcga_pan_can_atlas_2018	130	censored	0.7920004558191114	34.4215
TCGA-AF-3400	coadread_tcga_pan_can_atlas_2018	129	censored	0.7920004558191114	34.4873
TCGA-A6-3807	coadread_tcga_pan_can_atlas_2018	128	censored	0.7920004558191114	34.6517
TCGA-AA-3502	coadread_tcga_pan_can_atlas_2018	127	censored	0.7920004558191114	35.0133
TCGA-AG-3893	coadread_tcga_pan_can_atlas_2018	126	censored	0.7920004558191114	35.0133
TCGA-AA-3812	coadread_tcga_pan_can_atlas_2018	125	censored	0.7920004558191114	35.0462
TCGA-F4-6856	coadread_tcga_pan_can_atlas_2018	124	censored	0.7920004558191114	35.3092
TCGA-F4-6569	coadread_tcga_pan_can_atlas_2018	123	censored	0.7920004558191114	35.7366
TCGA-F4-6463	coadread_tcga_pan_can_atlas_2018	122	censored	0.7920004558191114	35.7366
TCGA-DM-A28F	coadread_tcga_pan_can_atlas_2018	121	deceased	0.7854549975065568	35.9667
TCGA-AA-3692	coadread_tcga_pan_can_atlas_2018	120	deceased	0.7789095391940022	35.9996
TCGA-G4-6317	coadread_tcga_pan_can_atlas_2018	119	censored	0.7789095391940022	35.9996
TCGA-AG-3574	coadread_tcga_pan_can_atlas_2018	118	deceased	0.772309	36.0325
TCGA-AA-3854	coadread_tcga_pan_can_atlas_2018	117	censored	0.772309	36.0325
TCGA-AA-3524	coadread_tcga_pan_can_atlas_2018	116	censored	0.772309	36.0325
TCGA-AG-A015	coadread_tcga_pan_can_atlas_2018	115	censored	0.772309	36.0325
TCGA-AG-4001	coadread_tcga_pan_can_atlas_2018	114	censored	0.772309	36.0325
TCGA-F5-6812	coadread_tcga_pan_can_atlas_2018	113	censored	0.772309	36.4928
TCGA-A6-3810	coadread_tcga_pan_can_atlas_2018	112	censored	0.772309	36.5256
TCGA-AA-3841	coadread_tcga_pan_can_atlas_2018	111	censored	0.772309	36.953
TCGA-AG-3887	coadread_tcga_pan_can_atlas_2018	110	censored	0.772309	36.953
TCGA-AA-A01Z	coadread_tcga_pan_can_atlas_2018	109	censored	0.772309	37.0188
TCGA-AA-3842	coadread_tcga_pan_can_atlas_2018	108	censored	0.772309	37.0188
TCGA-AG-A011	coadread_tcga_pan_can_atlas_2018	107	censored	0.772309	37.0188
TCGA-AG-3731	coadread_tcga_pan_can_atlas_2018	106	censored	0.772309	37.0188
TCGA-AA-3685	coadread_tcga_pan_can_atlas_2018	105	censored	0.772309	37.0516
TCGA-AA-3522	coadread_tcga_pan_can_atlas_2018	104	censored	0.772309	37.0516
TCGA-A6-2684	coadread_tcga_pan_can_atlas_2018	103	censored	0.772309	37.0516
TCGA-A6-2685	coadread_tcga_pan_can_atlas_2018	102	censored	0.772309	37.2489
TCGA-AF-3911	coadread_tcga_pan_can_atlas_2018	101	censored	0.772309	37.7421
TCGA-AF-2693	coadread_tcga_pan_can_atlas_2018	100	censored	0.772309	37.9722
TCGA-AG-A032	coadread_tcga_pan_can_atlas_2018	99	censored	0.772309	38.0379
TCGA-F5-6861	coadread_tcga_pan_can_atlas_2018	98	censored	0.772309	38.1366
TCGA-DM-A0XF	coadread_tcga_pan_can_atlas_2018	97	deceased	0.7643466664535238	38.2023
TCGA-AH-6544	coadread_tcga_pan_can_atlas_2018	96	censored	0.7643466664535238	38.564
TCGA-RU-A8FL	coadread_tcga_pan_can_atlas_2018	95	censored	0.7643466664535238	38.6955
TCGA-AA-3837	coadread_tcga_pan_can_atlas_2018	94	censored	0.7643466664535238	38.9914
TCGA-AA-3517	coadread_tcga_pan_can_atlas_2018	93	censored	0.7643466664535238	38.9914
TCGA-AA-A024	coadread_tcga_pan_can_atlas_2018	92	deceased	0.7560385505138114	39.0571
TCGA-G4-6311	coadread_tcga_pan_can_atlas_2018	91	censored	0.7560385505138114	39.4187
TCGA-5M-AATE	coadread_tcga_pan_can_atlas_2018	90	censored	0.7560385505138114	39.4516
TCGA-AF-2689	coadread_tcga_pan_can_atlas_2018	89	deceased	0.747544	39.4845
TCGA-AA-A02Y	coadread_tcga_pan_can_atlas_2018	88	censored	0.747544	39.9776
TCGA-AA-A02F	coadread_tcga_pan_can_atlas_2018	87	censored	0.747544	39.9776
TCGA-AA-A03J	coadread_tcga_pan_can_atlas_2018	86	censored	0.747544	40.9639
TCGA-AA-A02W	coadread_tcga_pan_can_atlas_2018	85	censored	0.747544	40.9968
TCGA-AG-A02X	coadread_tcga_pan_can_atlas_2018	84	censored	0.747544	40.9968
TCGA-DY-A1DC	coadread_tcga_pan_can_atlas_2018	83	deceased	0.7385371843113123	41.3585
TCGA-F4-6806	coadread_tcga_pan_can_atlas_2018	82	censored	0.7385371843113123	41.4242
TCGA-A6-2678	coadread_tcga_pan_can_atlas_2018	81	censored	0.7385371843113123	42.279
TCGA-F5-6571	coadread_tcga_pan_can_atlas_2018	80	censored	0.7385371843113123	42.3447
TCGA-QG-A5YV	coadread_tcga_pan_can_atlas_2018	79	censored	0.7385371843113123	42.7721
TCGA-AF-2691	coadread_tcga_pan_can_atlas_2018	78	censored	0.7385371843113123	43.0351
TCGA-F4-6807	coadread_tcga_pan_can_atlas_2018	77	censored	0.7385371843113123	43.0351
TCGA-AH-6643	coadread_tcga_pan_can_atlas_2018	76	deceased	0.7288195897809002	43.1995
TCGA-D5-6534	coadread_tcga_pan_can_atlas_2018	75	censored	0.7288195897809002	43.2653
TCGA-A6-2675	coadread_tcga_pan_can_atlas_2018	74	censored	0.7288195897809002	43.4297
TCGA-A6-2671	coadread_tcga_pan_can_atlas_2018	73	deceased	0.7188357597839016	43.7584
TCGA-A6-2674	coadread_tcga_pan_can_atlas_2018	72	censored	0.7188357597839016	43.7584
TCGA-DC-6160	coadread_tcga_pan_can_atlas_2018	71	censored	0.7188357597839016	44.0214
TCGA-DM-A1DB	coadread_tcga_pan_can_atlas_2018	70	deceased	0.7085666775012744	44.3173
TCGA-G4-6306	coadread_tcga_pan_can_atlas_2018	69	censored	0.7085666775012744	44.679
TCGA-CI-6622	coadread_tcga_pan_can_atlas_2018	68	censored	0.7085666775012744	44.7776
TCGA-D5-5537	coadread_tcga_pan_can_atlas_2018	67	deceased	0.6979910554490166	45.4022
TCGA-A6-2681	coadread_tcga_pan_can_atlas_2018	66	censored	0.6979910554490166	45.5995
TCGA-AG-4022	coadread_tcga_pan_can_atlas_2018	65	censored	0.6979910554490166	46.0269
TCGA-G4-6626	coadread_tcga_pan_can_atlas_2018	64	deceased	0.6870849452076258	46.7502
TCGA-AF-2687	coadread_tcga_pan_can_atlas_2018	63	censored	0.6870849452076258	46.9146
TCGA-AA-3678	coadread_tcga_pan_can_atlas_2018	62	censored	0.6870849452076258	47.0132
TCGA-AA-3675	coadread_tcga_pan_can_atlas_2018	61	censored	0.6870849452076258	47.0461
TCGA-F4-6855	coadread_tcga_pan_can_atlas_2018	60	censored	0.6870849452076258	47.4077
TCGA-CI-6623	coadread_tcga_pan_can_atlas_2018	59	censored	0.6870849452076258	47.4406
TCGA-F4-6703	coadread_tcga_pan_can_atlas_2018	58	censored	0.6870849452076258	47.868
TCGA-AG-3898	coadread_tcga_pan_can_atlas_2018	57	censored	0.6870849452076258	48.0324
TCGA-CK-5912	coadread_tcga_pan_can_atlas_2018	56	deceased	0.674816	49.0844
TCGA-F5-6465	coadread_tcga_pan_can_atlas_2018	55	censored	0.674816	49.5118
TCGA-DM-A1D6	coadread_tcga_pan_can_atlas_2018	54	deceased	0.6623189865344672	49.9063
TCGA-AA-3673	coadread_tcga_pan_can_atlas_2018	53	censored	0.6623189865344672	50.0378
TCGA-AG-3598	coadread_tcga_pan_can_atlas_2018	52	censored	0.6623189865344672	50.0378
TCGA-CK-5913	coadread_tcga_pan_can_atlas_2018	51	censored	0.6623189865344672	51.32
TCGA-DY-A1DG	coadread_tcga_pan_can_atlas_2018	50	deceased	0.6490726068037779	51.4844
TCGA-DC-6157	coadread_tcga_pan_can_atlas_2018	49	censored	0.6490726068037779	51.9775
TCGA-G4-6304	coadread_tcga_pan_can_atlas_2018	48	censored	0.6490726068037779	53.6213
TCGA-AA-3664	coadread_tcga_pan_can_atlas_2018	47	censored	0.6490726068037779	54.0158
TCGA-D5-5538	coadread_tcga_pan_can_atlas_2018	46	deceased	0.6349623327428262	54.6076
TCGA-G4-6307	coadread_tcga_pan_can_atlas_2018	45	censored	0.6349623327428262	55.035
TCGA-D5-5541	coadread_tcga_pan_can_atlas_2018	44	censored	0.6349623327428262	55.9227
TCGA-D5-5540	coadread_tcga_pan_can_atlas_2018	43	censored	0.6349623327428262	56.0871
TCGA-A6-A56B	coadread_tcga_pan_can_atlas_2018	42	deceased	0.6198441819632351	56.2514
TCGA-DY-A1DD	coadread_tcga_pan_can_atlas_2018	41	deceased	0.604726	57.2377
TCGA-AA-3506	coadread_tcga_pan_can_atlas_2018	40	censored	0.604726	58.0268
TCGA-SS-A7HO	coadread_tcga_pan_can_atlas_2018	39	censored	0.604726	60.1308
TCGA-DM-A28G	coadread_tcga_pan_can_atlas_2018	38	deceased	0.5888121882577586	60.7884
TCGA-AA-3655	coadread_tcga_pan_can_atlas_2018	37	censored	0.5888121882577586	61.0185
TCGA-A6-A567	coadread_tcga_pan_can_atlas_2018	36	deceased	0.5724562941394875	61.8404
TCGA-G4-6315	coadread_tcga_pan_can_atlas_2018	35	censored	0.5724562941394875	61.9062
TCGA-AZ-5403	coadread_tcga_pan_can_atlas_2018	34	deceased	0.5556193443118556	62.7938
TCGA-G4-6303	coadread_tcga_pan_can_atlas_2018	33	deceased	0.5387823944842236	65.8513
TCGA-AF-A56L	coadread_tcga_pan_can_atlas_2018	32	censored	0.5387823944842236	65.9828
TCGA-G4-6302	coadread_tcga_pan_can_atlas_2018	31	deceased	0.5214023172427971	67.2979
TCGA-WS-AB45	coadread_tcga_pan_can_atlas_2018	30	censored	0.5214023172427971	70.0266
TCGA-CK-4951	coadread_tcga_pan_can_atlas_2018	29	deceased	0.5034229269930455	70.1581
TCGA-G4-6299	coadread_tcga_pan_can_atlas_2018	28	censored	0.5034229269930455	74.5636
TCGA-G4-6627	coadread_tcga_pan_can_atlas_2018	27	censored	0.5034229269930455	74.7937
TCGA-AA-3660	coadread_tcga_pan_can_atlas_2018	26	censored	0.5034229269930455	78.0813
TCGA-CL-5917	coadread_tcga_pan_can_atlas_2018	25	censored	0.5034229269930455	78.1142
TCGA-DM-A28C	coadread_tcga_pan_can_atlas_2018	24	deceased	0.4824469717016686	81.369
TCGA-G4-6297	coadread_tcga_pan_can_atlas_2018	23	censored	0.4824469717016686	82.3881
TCGA-CK-6747	coadread_tcga_pan_can_atlas_2018	22	censored	0.4824469717016686	82.947
TCGA-AD-6889	coadread_tcga_pan_can_atlas_2018	21	deceased	0.4594733063825415	83.2429
TCGA-CK-4950	coadread_tcga_pan_can_atlas_2018	20	censored	0.4594733063825415	85.4456
TCGA-G4-6309	coadread_tcga_pan_can_atlas_2018	19	censored	0.4594733063825415	85.4785
TCGA-AF-A56K	coadread_tcga_pan_can_atlas_2018	18	censored	0.4594733063825415	86.6292
TCGA-AZ-5407	coadread_tcga_pan_can_atlas_2018	17	censored	0.4594733063825415	88.2073
TCGA-DM-A1D4	coadread_tcga_pan_can_atlas_2018	16	deceased	0.4307562247336327	92.7442
TCGA-DM-A28M	coadread_tcga_pan_can_atlas_2018	15	censored	0.4307562247336327	95.177
TCGA-DM-A28K	coadread_tcga_pan_can_atlas_2018	14	censored	0.4307562247336327	98.2345
TCGA-AZ-4681	coadread_tcga_pan_can_atlas_2018	13	censored	0.4307562247336327	106.75
TCGA-AZ-4308	coadread_tcga_pan_can_atlas_2018	12	censored	0.4307562247336327	109.281
TCGA-DM-A28H	coadread_tcga_pan_can_atlas_2018	11	censored	0.4307562247336327	117.073
TCGA-DM-A0X9	coadread_tcga_pan_can_atlas_2018	10	censored	0.4307562247336327	119.703
TCGA-DM-A28E	coadread_tcga_pan_can_atlas_2018	9	censored	0.4307562247336327	119.933
TCGA-CK-6751	coadread_tcga_pan_can_atlas_2018	8	censored	0.4307562247336327	124.273
TCGA-DY-A0XA	coadread_tcga_pan_can_atlas_2018	7	censored	0.4307562247336327	126.442
TCGA-DM-A1D0	coadread_tcga_pan_can_atlas_2018	6	censored	0.4307562247336327	130.651
TCGA-DM-A1HA	coadread_tcga_pan_can_atlas_2018	5	censored	0.4307562247336327	131.505
TCGA-G4-6293	coadread_tcga_pan_can_atlas_2018	4	censored	0.4307562247336327	133.182
TCGA-DM-A282	coadread_tcga_pan_can_atlas_2018	3	censored	0.4307562247336327	139.166
TCGA-DM-A1D9	coadread_tcga_pan_can_atlas_2018	2	censored	0.4307562247336327	140.382
TCGA-CK-4948	coadread_tcga_pan_can_atlas_2018	1	censored	0.4307562247336327	148.009

## Sheet: Fig 1E
Overall
Altered group (Mutation)
Case ID	Study ID	Number at Risk	Status	Survival Rate	Time (months)
TCGA-HF-7132	stes_tcga_pub	103	censored	1	0
TCGA-CG-4442	stes_tcga_pub	102	censored	1	0
TCGA-BR-8679	stes_tcga_pub	101	censored	1	0
TCGA-BR-4370	stes_tcga_pub	100	censored	1	0
TCGA-BR-4368	stes_tcga_pub	99	censored	1	0
TCGA-BR-4361	stes_tcga_pub	98	censored	1	0
TCGA-BR-4292	stes_tcga_pub	97	censored	1	0
TCGA-BR-4257	stes_tcga_pub	96	censored	1	0
TCGA-BR-4256	stes_tcga_pub	95	censored	1	0
TCGA-CG-4442	stad_tcga	94	censored	1	0
TCGA-BR-4370	stad_tcga	93	censored	1	0
TCGA-BR-4368	stad_tcga	92	censored	1	0
TCGA-BR-4361	stad_tcga	91	censored	1	0
TCGA-BR-4292	stad_tcga	90	censored	1	0
TCGA-BR-8679	stad_tcga	89	censored	1	0
TCGA-HU-A4GQ	stes_tcga_pub	88	deceased	0.9886363636363636	0.0986842
TCGA-HU-A4GQ	stad_tcga	87	deceased	0.9772727272727273	0.1
TCGA-BR-8363	stad_tcga	86	deceased	0.9659090909090909	0.26
TCGA-BR-8363	stes_tcga_pub	85	deceased	0.9545454545454546	0.263158
TCGA-HU-A4H0	stad_tcga	84	censored	0.9545454545454546	2.1
TCGA-HU-A4H0	stes_tcga_pub	83	censored	0.9545454545454546	2.10526
TCGA-L5-A43J	esca_tcga	82	deceased	0.9429046563192905	4.3
TCGA-L5-A43J	stes_tcga_pub	81	deceased	0.9312638580931264	4.30921
TCGA-D7-A4YV	stad_tcga	80	deceased	0.9196230598669624	5.91
TCGA-2H-A9GL	esca_tcga	79	deceased	0.9079822616407983	5.91
TCGA-D7-A4YV	stes_tcga_pub	78	deceased	0.8963414634146344	5.92105
TCGA-2H-A9GL	stes_tcga_pub	77	deceased	0.8847006651884702	5.92105
TCGA-CD-A4MG	stad_tcga	76	deceased	0.8730598669623061	6.57
TCGA-CD-A4MG	stes_tcga_pub	75	deceased	0.861419	6.57895
TCGA-BR-4184	stad_tcga	74	deceased	0.849778	6.96
TCGA-L5-A8NM	esca_tcga	73	deceased	0.8381374722838139	7.75
TCGA-L5-A8NM	stes_tcga_pub	72	deceased	0.8264966740576498	7.76316
TCGA-BR-4256	stad_tcga	71	deceased	0.8148558758314857	9.33
TCGA-BR-4257	stad_tcga	70	deceased	0.8032150776053217	9.66
TCGA-HU-8608	stes_tcga_pub	69	censored	0.8032150776053217	10.625
TCGA-FP-A4BE	stad_tcga	68	censored	0.8032150776053217	11.07
TCGA-FP-A4BE	stes_tcga_pub	67	censored	0.8032150776053217	11.0855
TCGA-HU-8602	stes_tcga_pub	66	censored	0.8032150776053217	11.4145
TCGA-CD-A4MI	stad_tcga	65	deceased	0.7908579225652399	11.76
TCGA-CD-A4MI	stes_tcga_pub	64	deceased	0.7785007675251581	11.7763
TCGA-HU-A4G8	stes_tcga_pub	63	censored	0.7785007675251581	11.8421
TCGA-CD-8529	stad_tcga	62	censored	0.7785007675251581	12.29
TCGA-CD-8529	stes_tcga_pub	61	censored	0.7785007675251581	12.3026
TCGA-CD-8536	stad_tcga	60	censored	0.7785007675251581	12.42
TCGA-CD-8536	stes_tcga_pub	59	censored	0.7785007675251581	12.4342
TCGA-IN-A6RJ	stad_tcga	58	censored	0.7785007675251581	12.45
TCGA-IN-A6RJ	stes_tcga_pub	57	censored	0.7785007675251581	12.4671
TCGA-LN-A4A6	esca_tcga	56	censored	0.7785007675251581	12.84
TCGA-LN-A4A6	stes_tcga_pub	55	censored	0.7785007675251581	12.8618
TCGA-IN-AB1X	stad_tcga	54	censored	0.7785007675251581	13.5
TCGA-IN-AB1X	stes_tcga_pub	53	censored	0.7785007675251581	13.5197
TCGA-BR-8059	stad_tcga	52	deceased	0.76353	14.42
TCGA-BR-8059	stes_tcga_pub	51	deceased	0.7485584303126519	14.4408
TCGA-V5-AASV	esca_tcga	50	censored	0.7485584303126519	15.34
TCGA-V5-AASV	stes_tcga_pub	49	censored	0.7485584303126519	15.3618
TCGA-CG-4305	stad_tcga	48	censored	0.7485584303126519	15.93
TCGA-CG-4305	stes_tcga_pub	47	censored	0.7485584303126519	15.9539
TCGA-D7-6815	stad_tcga	46	censored	0.7485584303126519	15.97
TCGA-D7-6815	stes_tcga_pub	45	censored	0.7485584303126519	15.9868
TCGA-EQ-A4SO	stad_tcga	44	censored	0.7485584303126519	16.23
TCGA-EQ-A4SO	stes_tcga_pub	43	censored	0.7485584303126519	16.25
TCGA-VR-A8EZ	esca_tcga	42	deceased	0.7307356105433032	18.17
TCGA-VR-A8EZ	stes_tcga_pub	41	deceased	0.7129127907739543	18.1908
TCGA-VR-A8EU	esca_tcga	40	deceased	0.6950899710046055	18.3
TCGA-VR-A8EU	stes_tcga_pub	39	deceased	0.6772671512352566	18.3224
TCGA-BR-4191	stad_tcga	38	deceased	0.6594443314659076	18.33
TCGA-BR-4191	stes_tcga_pub	37	deceased	0.6416215116965589	18.3553
TCGA-BR-7851	stes_tcga_pub	36	censored	0.6416215116965589	18.8816
TCGA-SW-A7EA	stad_tcga	35	censored	0.6416215116965589	19.02
TCGA-SW-A7EA	stes_tcga_pub	34	censored	0.6416215116965589	19.0461
TCGA-BR-8486	stad_tcga	33	censored	0.6416215116965589	20.2
TCGA-BR-8486	stes_tcga_pub	32	censored	0.6416215116965589	20.2303
TCGA-HU-8608	stad_tcga	31	censored	0.6416215116965589	21.06
TCGA-CG-4460	stad_tcga	30	deceased	0.6202341279733403	21.98
TCGA-HU-8602	stad_tcga	29	censored	0.6202341279733403	22.31
TCGA-HU-A4G8	stad_tcga	28	censored	0.6202341279733403	22.67
TCGA-L5-A4OE	esca_tcga	27	deceased	0.5972624936039573	23.98
TCGA-JY-A93F	esca_tcga	26	censored	0.5972624936039573	24.01
TCGA-L5-A4OE	stes_tcga_pub	25	deceased	0.573372	24.0132
TCGA-JY-A93F	stes_tcga_pub	24	censored	0.573372	24.0461
TCGA-HJ-7597	stad_tcga	23	deceased	0.5484427767354599	26.45
TCGA-BR-8591	stad_tcga	22	censored	0.5484427767354599	28.12
TCGA-BR-8591	stes_tcga_pub	21	censored	0.5484427767354599	28.1579
TCGA-HU-A4H3	stad_tcga	20	censored	0.5484427767354599	28.98
TCGA-HU-A4H3	stes_tcga_pub	19	censored	0.5484427767354599	29.0132
TCGA-BR-4201	stad_tcga	18	deceased	0.517974	30.88
TCGA-BR-4201	stes_tcga_pub	17	deceased	0.48750469043151995	30.9211
TCGA-BR-8372	stad_tcga	16	censored	0.48750469043151995	31.24
TCGA-BR-8372	stes_tcga_pub	15	censored	0.48750469043151995	31.2829
TCGA-BR-8680	stad_tcga	14	censored	0.48750469043151995	31.93
TCGA-BR-8680	stes_tcga_pub	13	censored	0.48750469043151995	31.9737
TCGA-BR-6452	stad_tcga	12	censored	0.48750469043151995	34.66
TCGA-BR-6452	stes_tcga_pub	11	censored	0.48750469043151995	34.7039
TCGA-BR-7707	stad_tcga	10	censored	0.48750469043151995	35.81
TCGA-BR-7707	stes_tcga_pub	9	censored	0.48750469043151995	35.8553
TCGA-VQ-A8P2	stad_tcga	8	censored	0.48750469043151995	38.11
TCGA-VQ-A8P2	stes_tcga_pub	7	censored	0.48750469043151995	38.1579
TCGA-R6-A6XG	esca_tcga	6	censored	0.48750469043151995	38.37
TCGA-R6-A6XG	stes_tcga_pub	5	censored	0.48750469043151995	38.4211
TCGA-BR-6852	stad_tcga	4	censored	0.48750469043151995	44.91
TCGA-BR-6852	stes_tcga_pub	3	censored	0.48750469043151995	44.9671
TCGA-CG-5728	stad_tcga	2	censored	0.48750469043151995	65.05
TCGA-HF-7132	stad_tcga	1	censored	0.48750469043151995	77.23
Unaltered group (No mutation)
Case ID	Study ID	Number at Risk	Status	Survival Rate	Time (months)
TCGA-CG-4462	stes_tcga_pub	1034	deceased	0.9990328820116054	0
TCGA-CG-4462	stad_tcga	1033	deceased	0.9980657640232109	0
TCGA-HF-7136	stes_tcga_pub	1032	censored	0.9980657640232109	0
TCGA-HF-7133	stes_tcga_pub	1031	censored	0.9980657640232109	0
TCGA-CG-4476	stes_tcga_pub	1030	censored	0.9980657640232109	0
TCGA-CG-4474	stes_tcga_pub	1029	censored	0.9980657640232109	0
TCGA-CD-5804	stes_tcga_pub	1028	censored	0.9980657640232109	0
TCGA-BR-A4CR	stes_tcga_pub	1027	censored	0.9980657640232109	0
TCGA-BR-6454	stes_tcga_pub	1026	censored	0.9980657640232109	0
TCGA-BR-4371	stes_tcga_pub	1025	censored	0.9980657640232109	0
TCGA-BR-4369	stes_tcga_pub	1024	censored	0.9980657640232109	0
TCGA-BR-4366	stes_tcga_pub	1023	censored	0.9980657640232109	0
TCGA-BR-4363	stes_tcga_pub	1022	censored	0.9980657640232109	0
TCGA-BR-4362	stes_tcga_pub	1021	censored	0.9980657640232109	0
TCGA-BR-4357	stes_tcga_pub	1020	censored	0.9980657640232109	0
TCGA-BR-4294	stes_tcga_pub	1019	censored	0.9980657640232109	0
TCGA-BR-4255	stes_tcga_pub	1018	censored	0.9980657640232109	0
TCGA-BR-4253	stes_tcga_pub	1017	censored	0.9980657640232109	0
TCGA-CG-4476	stad_tcga	1016	censored	0.9980657640232109	0
TCGA-CG-4474	stad_tcga	1015	censored	0.9980657640232109	0
TCGA-BR-4371	stad_tcga	1014	censored	0.9980657640232109	0
TCGA-BR-4369	stad_tcga	1013	censored	0.9980657640232109	0
TCGA-BR-4367	stad_tcga	1012	censored	0.9980657640232109	0
TCGA-BR-4366	stad_tcga	1011	censored	0.9980657640232109	0
TCGA-BR-4363	stad_tcga	1010	censored	0.9980657640232109	0
TCGA-BR-4362	stad_tcga	1009	censored	0.9980657640232109	0
TCGA-BR-4357	stad_tcga	1008	censored	0.9980657640232109	0
TCGA-BR-4294	stad_tcga	1007	censored	0.9980657640232109	0
TCGA-BR-A4CR	stad_tcga	1006	censored	0.9980657640232109	0
TCGA-CG-5716	stad_tcga	1005	censored	0.9980657640232109	0
TCGA-BR-6454	stad_tcga	1004	censored	0.9980657640232109	0
TCGA-CD-8524	stes_tcga_pub	1003	censored	0.9980657640232109	0.0657895
TCGA-CD-5803	stes_tcga_pub	1002	censored	0.9980657640232109	0.0657895
TCGA-LN-A9FO	esca_tcga	1001	censored	0.9980657640232109	0.13
TCGA-LN-A9FO	stes_tcga_pub	1000	censored	0.9980657640232109	0.131579
TCGA-FP-A8CX	stad_tcga	999	censored	0.9980657640232109	0.23
TCGA-FP-A8CX	stes_tcga_pub	998	censored	0.9980657640232109	0.230263
TCGA-HU-A4GY	stad_tcga	997	censored	0.9980657640232109	0.26
TCGA-HU-A4GY	stes_tcga_pub	996	censored	0.9980657640232109	0.263158
TCGA-BR-8381	stes_tcga_pub	995	censored	0.9980657640232109	0.263158
TCGA-L5-A43H	stes_tcga_pub	994	deceased	0.9970616737173524	0.296053
TCGA-L5-A43H	esca_tcga	993	deceased	0.9960575834114941	0.3
TCGA-L5-A88Y	esca_tcga	992	censored	0.9960575834114941	0.36
TCGA-L5-A88Y	stes_tcga_pub	991	censored	0.9960575834114941	0.361842
TCGA-BR-A4J9	stad_tcga	990	censored	0.9960575834114941	0.46
TCGA-IG-A50L	stes_tcga_pub	989	censored	0.9960575834114941	0.526316
TCGA-BR-A4J4	stes_tcga_pub	988	censored	0.9960575834114941	0.526316
TCGA-BR-A4J4	stad_tcga	987	censored	0.9960575834114941	0.53
TCGA-IG-A50L	esca_tcga	986	censored	0.9960575834114941	0.53
TCGA-FP-8631	stes_tcga_pub	985	censored	0.9960575834114941	0.559211
TCGA-BR-8285	stad_tcga	984	deceased	0.9950453297698157	0.56
TCGA-FP-8631	stad_tcga	983	censored	0.9950453297698157	0.56
TCGA-EQ-5647	stad_tcga	982	deceased	0.9940320453199483	0.62
TCGA-BR-A4J6	stes_tcga_pub	981	censored	0.9940320453199483	0.657895
TCGA-BR-A4J6	stad_tcga	980	censored	0.9940320453199483	0.66
TCGA-BR-8077	stad_tcga	979	censored	0.9940320453199483	0.69
TCGA-BR-8380	stes_tcga_pub	978	censored	0.9940320453199483	0.690789
TCGA-BR-8077	stes_tcga_pub	977	censored	0.9940320453199483	0.690789
TCGA-BR-A4J1	stad_tcga	976	deceased	0.993014	0.72
TCGA-BR-A4J1	stes_tcga_pub	975	deceased	0.9919950944074075	0.7236842109999999
TCGA-HU-8610	stes_tcga_pub	974	censored	0.9919950944074075	0.7565789470000001
TCGA-HU-8610	stad_tcga	973	censored	0.9919950944074075	0.76
TCGA-IG-A5B8	stes_tcga_pub	972	deceased	0.9909745233226261	0.7894736840000001
TCGA-ZQ-A9CR	stad_tcga	971	deceased	0.989954	0.79
TCGA-IG-A5B8	esca_tcga	970	deceased	0.9889333811530637	0.79
TCGA-IG-A3Y9	esca_tcga	969	deceased	0.9879128100682822	0.85
TCGA-IG-A3Y9	stes_tcga_pub	968	deceased	0.9868922389835011	0.855263
TCGA-VQ-A8DL	stad_tcga	967	deceased	0.9858716678987198	0.92
TCGA-BR-8366	stad_tcga	966	censored	0.9858716678987198	0.95
TCGA-BR-8366	stes_tcga_pub	965	censored	0.9858716678987198	0.953947
TCGA-CG-5720	stes_tcga_pub	964	deceased	0.9848489794465426	0.986842
TCGA-CG-5722	stes_tcga_pub	963	censored	0.9848489794465426	0.986842
TCGA-CG-5720	stad_tcga	962	deceased	0.9838252279086565	0.99
TCGA-CG-5722	stad_tcga	961	censored	0.9838252279086565	0.99
TCGA-CG-4306	stes_tcga_pub	960	deceased	0.9828004099629183	1.01974
TCGA-CG-5719	stes_tcga_pub	959	censored	0.9828004099629183	1.01974
TCGA-CG-4306	stad_tcga	958	deceased	0.9817745222698464	1.02
TCGA-CG-5719	stad_tcga	957	censored	0.9817745222698464	1.02
TCGA-BR-8487	stes_tcga_pub	956	censored	0.9817745222698464	1.11842
TCGA-BR-8487	stad_tcga	955	censored	0.9817745222698464	1.12
TCGA-BR-A4PF	stad_tcga	954	censored	0.9817745222698464	1.15
TCGA-BR-A4PF	stes_tcga_pub	953	censored	0.9817745222698464	1.15132
TCGA-Z6-A9VB	esca_tcga	952	censored	0.9817745222698464	1.31
TCGA-Z6-A9VB	stes_tcga_pub	951	censored	0.9817745222698464	1.31579
TCGA-L5-A4OQ	esca_tcga	950	deceased	0.9807410754042991	1.38
TCGA-L5-A4OQ	stes_tcga_pub	949	deceased	0.9797076285387518	1.38158
TCGA-IN-A6RO	stes_tcga_pub	948	deceased	0.9786741816732046	1.41447
TCGA-BR-A4CS	stad_tcga	947	deceased	0.9776407348076575	1.48
TCGA-BR-A4CS	stes_tcga_pub	946	deceased	0.9766072879421103	1.48026
TCGA-HU-8238	stad_tcga	945	censored	0.9766072879421103	1.51
TCGA-VR-A8ET	esca_tcga	944	deceased	0.9755727463235275	1.54
TCGA-VR-A8ET	stes_tcga_pub	943	deceased	0.9745382047049448	1.5460526319999999
TCGA-VQ-A91U	stad_tcga	942	deceased	0.9735036630863622	1.71
TCGA-VQ-A91U	stes_tcga_pub	941	deceased	0.9724691214677793	1.71053
TCGA-VQ-A8PM	stad_tcga	940	deceased	0.9714345798491965	1.87
TCGA-VQ-A8PM	stes_tcga_pub	939	deceased	0.9704000382306138	1.875
TCGA-VQ-A923	stad_tcga	938	deceased	0.969365	2
TCGA-Z6-A8JE	esca_tcga	937	censored	0.969365	2.1
TCGA-Z6-A8JE	stes_tcga_pub	936	censored	0.969365	2.10526
TCGA-BR-8295	stad_tcga	935	deceased	0.968329	2.2
TCGA-R6-A8WC	esca_tcga	934	censored	0.968329	2.3
TCGA-R6-A8WC	stes_tcga_pub	933	censored	0.968329	2.3026315790000003
TCGA-VQ-A8PF	stad_tcga	932	deceased	0.9672897627332149	2.5
TCGA-IP-7968	stad_tcga	931	censored	0.9672897627332149	2.53
TCGA-IP-7968	stes_tcga_pub	930	censored	0.9672897627332149	2.53289
TCGA-L5-A88V	stes_tcga_pub	929	censored	0.9672897627332149	2.59868
TCGA-L5-A88V	esca_tcga	928	censored	0.9672897627332149	2.6
TCGA-IG-A3YB	esca_tcga	927	censored	0.9672897627332149	2.63
TCGA-IG-A3YB	stes_tcga_pub	926	censored	0.9672897627332149	2.63158
TCGA-VQ-A94P	stad_tcga	925	deceased	0.9662440440708004	2.66
TCGA-BR-8289	stad_tcga	924	deceased	0.9651983254083862	2.66
TCGA-L5-A8NF	esca_tcga	923	deceased	0.9641526067459719	2.66
TCGA-Z6-AAPN	esca_tcga	922	censored	0.9641526067459719	2.66
TCGA-L5-A8NF	stes_tcga_pub	921	deceased	0.9631057526669861	2.66447
TCGA-BR-8289	stes_tcga_pub	920	deceased	0.9620588985880002	2.66447
TCGA-Z6-AAPN	stes_tcga_pub	919	censored	0.9620588985880002	2.66447
TCGA-VQ-A8PJ	stad_tcga	918	deceased	0.961011	2.69
TCGA-D7-A6EX	stes_tcga_pub	917	censored	0.961011	2.82895
TCGA-CD-5798	stes_tcga_pub	916	censored	0.961011	2.82895
TCGA-R6-A8W8	esca_tcga	915	deceased	0.9599606190039516	2.89
TCGA-R6-A8W8	stes_tcga_pub	914	deceased	0.9589103338628095	2.89474
TCGA-CG-4301	stad_tcga	913	censored	0.9589103338628095	3.02
TCGA-L5-A893	esca_tcga	912	censored	0.9589103338628095	3.02
TCGA-CG-4301	stes_tcga_pub	911	censored	0.9589103338628095	3.02632
TCGA-L5-A4OR	esca_tcga	910	deceased	0.957857	3.15
TCGA-L5-A43C	esca_tcga	909	censored	0.957857	3.15
TCGA-L5-A4OR	stes_tcga_pub	908	deceased	0.956802	3.15789
TCGA-L5-A43C	stes_tcga_pub	907	censored	0.956802	3.15789
TCGA-HU-A4GC	stad_tcga	906	censored	0.956802	3.25
TCGA-HU-A4GC	stes_tcga_pub	905	censored	0.956802	3.25658
TCGA-CD-5799	stes_tcga_pub	904	censored	0.956802	3.25658
TCGA-BR-8370	stad_tcga	903	censored	0.956802	3.32
TCGA-L5-A4OO	esca_tcga	902	censored	0.956802	3.32
TCGA-L5-A4OO	stes_tcga_pub	901	censored	0.956802	3.32237
TCGA-IN-8663	stad_tcga	900	deceased	0.9557385651328749	3.38
TCGA-IN-8663	stes_tcga_pub	899	deceased	0.9546754521571986	3.38816
TCGA-V5-A7RC	esca_tcga	898	deceased	0.9536123391815226	3.42
TCGA-Z6-A8JD	esca_tcga	897	censored	0.9536123391815226	3.42
TCGA-V5-A7RC	stes_tcga_pub	896	deceased	0.9525480396958289	3.42105
TCGA-Z6-A8JD	stes_tcga_pub	895	censored	0.9525480396958289	3.42105
TCGA-CD-A486	stes_tcga_pub	894	censored	0.9525480396958289	3.42105
TCGA-IN-7808	stad_tcga	893	deceased	0.9514813565606711	3.45
TCGA-BR-7901	stad_tcga	892	deceased	0.9504146734255134	3.45
TCGA-IN-7808	stes_tcga_pub	891	deceased	0.9493479902903558	3.45395
TCGA-BR-7901	stes_tcga_pub	890	deceased	0.9482813071551981	3.45395
TCGA-FP-7735	stad_tcga	889	deceased	0.9472146240200403	3.48
TCGA-FP-7735	stes_tcga_pub	888	deceased	0.9461479408848825	3.48684
TCGA-JY-A6FE	esca_tcga	887	deceased	0.9450812577497248	3.68
TCGA-JY-A6FE	stes_tcga_pub	886	deceased	0.9440145746145672	3.68421
TCGA-MX-A5UG	stad_tcga	885	deceased	0.9429478914794095	3.71
TCGA-BR-8384	stad_tcga	884	censored	0.9429478914794095	3.71
TCGA-MX-A5UG	stes_tcga_pub	883	deceased	0.9418800003225811	3.71711
TCGA-BR-8384	stes_tcga_pub	882	censored	0.9418800003225811	3.71711
TCGA-L5-A891	stes_tcga_pub	881	censored	0.9418800003225811	3.75
TCGA-L5-A891	esca_tcga	880	censored	0.9418800003225811	3.75
TCGA-IG-A4QS	esca_tcga	879	deceased	0.9408084644860366	3.88
TCGA-IG-A4QS	stes_tcga_pub	878	deceased	0.9397369286494921	3.88158
TCGA-CG-4440	stad_tcga	877	deceased	0.9386653928129476	4.01
TCGA-CG-5730	stad_tcga	876	censored	0.9386653928129476	4.01
TCGA-CG-4440	stes_tcga_pub	875	deceased	0.9375926323640187	4.01316
TCGA-BR-4255	stad_tcga	874	deceased	0.9365198719150896	4.07
TCGA-BR-4253	stad_tcga	873	deceased	0.9354471114661603	4.07
TCGA-2H-A9GQ	esca_tcga	872	deceased	0.9343743510172314	4.2
TCGA-2H-A9GQ	stes_tcga_pub	871	deceased	0.9333015905683024	4.21053
TCGA-BR-8368	stad_tcga	870	censored	0.9333015905683024	4.3
TCGA-BR-8368	stes_tcga_pub	869	censored	0.9333015905683024	4.30921
TCGA-D7-A748	stad_tcga	868	deceased	0.9322263583211039	4.34
TCGA-D7-A748	stes_tcga_pub	867	deceased	0.9311511260739054	4.3421052630000005
TCGA-LN-A5U5	esca_tcga	866	deceased	0.9300758938267069	4.47
TCGA-LN-A5U5	stes_tcga_pub	865	deceased	0.9290006615795083	4.47368
TCGA-VQ-A925	stad_tcga	864	deceased	0.9279254293323098	4.53
TCGA-R5-A804	stad_tcga	863	deceased	0.9268501970851113	4.6
TCGA-BR-4187	stad_tcga	862	deceased	0.9257749648379128	4.63
TCGA-BR-4187	stes_tcga_pub	861	deceased	0.9246997325907143	4.63816
TCGA-IG-A8O2	esca_tcga	860	deceased	0.9236245003435157	4.66
TCGA-IG-A8O2	stes_tcga_pub	859	deceased	0.9225492680963172	4.67105
TCGA-L5-A4OG	esca_tcga	858	censored	0.9225492680963172	4.7
TCGA-L5-A4OG	stes_tcga_pub	857	censored	0.9225492680963172	4.70395
TCGA-L5-A4OT	esca_tcga	856	deceased	0.9214715236242421	4.89
TCGA-L5-A4OT	stes_tcga_pub	855	deceased	0.920394	4.90132
TCGA-FP-8210	stad_tcga	854	deceased	0.919316	5.03
TCGA-FP-8210	stes_tcga_pub	853	deceased	0.9182382902080167	5.0328947369999995
TCGA-R6-A6KZ	esca_tcga	852	deceased	0.9171605457359416	5.06
TCGA-R6-A6KZ	stes_tcga_pub	851	deceased	0.9160828012638667	5.06579
TCGA-RD-A7BW	stad_tcga	850	deceased	0.9150050567917912	5.12
TCGA-BR-A4QM	stad_tcga	849	censored	0.9150050567917912	5.12
TCGA-RD-A7BW	stes_tcga_pub	848	deceased	0.9139260413946313	5.1315789469999995
TCGA-Q9-A6FU	esca_tcga	847	deceased	0.9128470259974713	5.16
TCGA-Q9-A6FU	stes_tcga_pub	846	deceased	0.9117680106003111	5.16447
TCGA-IN-A6RL	stes_tcga_pub	845	censored	0.9117680106003111	5.19737
TCGA-V5-A7RB	esca_tcga	844	deceased	0.9106877167488889	5.29
TCGA-V5-A7RB	stes_tcga_pub	843	deceased	0.9096074228974668	5.29605
TCGA-BR-8483	stad_tcga	842	censored	0.9096074228974668	5.39
TCGA-BR-8483	stes_tcga_pub	841	censored	0.9096074228974668	5.39474
TCGA-VQ-A8DU	stad_tcga	840	deceased	0.908525	5.45
TCGA-VQ-A8DU	stes_tcga_pub	839	deceased	0.9074416909381872	5.46053
TCGA-L5-A8NN	esca_tcga	838	censored	0.9074416909381872	5.49
TCGA-L5-A8NN	stes_tcga_pub	837	censored	0.9074416909381872	5.49342
TCGA-FP-A4BF	stad_tcga	836	deceased	0.9063562343700792	5.52
TCGA-FP-A4BF	stes_tcga_pub	835	deceased	0.9052707778019715	5.52632
TCGA-KB-A6F5	stad_tcga	834	censored	0.9052707778019715	5.55
TCGA-HU-A4G3	stad_tcga	833	censored	0.9052707778019715	5.58
TCGA-HU-A4G3	stes_tcga_pub	832	censored	0.9052707778019715	5.59211
TCGA-VQ-A928	stad_tcga	831	deceased	0.9041814026180943	5.72
TCGA-SW-A7EB	stad_tcga	830	censored	0.9041814026180943	5.78
TCGA-SW-A7EB	stes_tcga_pub	829	censored	0.9041814026180943	5.78947
TCGA-HU-8243	stad_tcga	828	deceased	0.903089	5.91
TCGA-LN-A49K	esca_tcga	827	deceased	0.9019973895682921	5.91
TCGA-LN-A49K	stes_tcga_pub	826	deceased	0.9009053830433911	5.92105
TCGA-CG-5721	stad_tcga	825	censored	0.9009053830433911	6.01
TCGA-CG-5721	stes_tcga_pub	824	censored	0.9009053830433911	6.01974
TCGA-R5-A7ZR	stad_tcga	823	deceased	0.8998107227966798	6.08
TCGA-BR-A453	stad_tcga	822	deceased	0.8987160625499685	6.08
TCGA-R5-A7ZR	stes_tcga_pub	821	deceased	0.8976214023032572	6.08553
TCGA-BR-A453	stes_tcga_pub	820	deceased	0.8965267420565458	6.08553
TCGA-BR-4267	stad_tcga	819	deceased	0.8954320818098346	6.18
TCGA-BR-8360	stad_tcga	818	censored	0.8954320818098346	6.18
TCGA-BR-4267	stes_tcga_pub	817	deceased	0.8943360817097001	6.18421
TCGA-FP-A9TM	stad_tcga	816	censored	0.8943360817097001	6.21
TCGA-FP-A9TM	stes_tcga_pub	815	censored	0.8943360817097001	6.21711
TCGA-BR-8592	stad_tcga	814	deceased	0.8932373887346268	6.27
TCGA-KH-A6WC	esca_tcga	813	censored	0.8932373887346268	6.27
TCGA-BR-8592	stes_tcga_pub	812	deceased	0.892137	6.28289
TCGA-KH-A6WC	stes_tcga_pub	811	censored	0.892137	6.28289
TCGA-CD-A486	stad_tcga	810	deceased	0.891036	6.31
TCGA-R6-A6XQ	esca_tcga	809	deceased	0.8899345344358329	6.34
TCGA-R6-A6XQ	stes_tcga_pub	808	deceased	0.8888331303090559	6.34868
TCGA-IN-A6RP	stad_tcga	807	censored	0.8888331303090559	6.44
TCGA-IN-A7NR	stad_tcga	806	censored	0.8888331303090559	6.5
TCGA-HU-A4GT	stad_tcga	805	censored	0.8888331303090559	6.5
TCGA-IN-A7NR	stes_tcga_pub	804	censored	0.8888331303090559	6.51316
TCGA-HU-A4GT	stes_tcga_pub	803	censored	0.8888331303090559	6.51316
TCGA-VQ-A927	stad_tcga	802	deceased	0.8877248595730097	6.57
TCGA-HU-A4GU	stad_tcga	801	censored	0.8877248595730097	6.57
TCGA-HU-A4GU	stes_tcga_pub	800	censored	0.8877248595730097	6.57895
TCGA-F1-6177	stes_tcga_pub	799	censored	0.8877248595730097	6.57895
TCGA-BR-4280	stad_tcga	798	deceased	0.886612	6.6
TCGA-BR-4183	stad_tcga	797	deceased	0.8854999852382403	6.6
TCGA-BR-4280	stes_tcga_pub	796	deceased	0.8843875480708554	6.61184
TCGA-IN-A6RR	stad_tcga	795	deceased	0.8832751109034708	6.73
TCGA-IN-A6RR	stes_tcga_pub	794	deceased	0.882163	6.74342
TCGA-CG-5717	stad_tcga	793	deceased	0.8810502365687013	6.96
TCGA-CG-5717	stes_tcga_pub	792	deceased	0.8799377994013166	6.97368
TCGA-RE-A7BO	esca_tcga	791	deceased	0.8788253622339319	7
TCGA-RE-A7BO	stes_tcga_pub	790	deceased	0.8777129250665471	7.00658
TCGA-R6-A6L6	esca_tcga	789	deceased	0.8766004878991623	7.03
TCGA-R6-A6L6	stes_tcga_pub	788	deceased	0.8754880507317776	7.03947
TCGA-CG-4469	stad_tcga	787	deceased	0.8743756135643929	7.06
TCGA-CG-4469	stes_tcga_pub	786	deceased	0.8732631763970082	7.07237
TCGA-D7-A74B	stad_tcga	785	deceased	0.8721507392296233	7.13
TCGA-L5-A4OW	esca_tcga	784	deceased	0.8710383020622386	7.13
TCGA-L5-A4OW	stes_tcga_pub	783	deceased	0.8699258648948539	7.13816
TCGA-CD-8527	stad_tcga	782	deceased	0.8688134277274692	7.16
TCGA-L5-A4OP	esca_tcga	781	censored	0.8688134277274692	7.16
TCGA-L5-A4OP	stes_tcga_pub	780	censored	0.8688134277274692	7.17105
TCGA-BR-8381	stad_tcga	779	censored	0.8688134277274692	7.36
TCGA-BR-8297	stad_tcga	778	censored	0.8688134277274692	7.39
TCGA-L5-A88Z	esca_tcga	777	censored	0.8688134277274692	7.39
TCGA-L5-A88Z	stes_tcga_pub	776	censored	0.8688134277274692	7.40132
TCGA-BR-8297	stes_tcga_pub	775	censored	0.8688134277274692	7.40132
TCGA-BR-4188	stad_tcga	774	deceased	0.867691	7.42
TCGA-L5-A4OX	esca_tcga	773	deceased	0.8665684317901888	7.42
TCGA-L5-A4OX	stes_tcga_pub	772	deceased	0.8654459338215488	7.43421
TCGA-BR-A452	stad_tcga	771	deceased	0.8643234358529085	7.52
TCGA-BR-8676	stad_tcga	770	censored	0.8643234358529085	7.52
TCGA-BR-A452	stes_tcga_pub	769	deceased	0.8631994781990034	7.53289
TCGA-R6-A6DQ	esca_tcga	768	deceased	0.8620755205450986	7.59
TCGA-R6-A6DQ	stes_tcga_pub	767	deceased	0.8609515628911937	7.59868
TCGA-2H-A9GK	esca_tcga	766	deceased	0.8598276052372887	7.62
TCGA-2H-A9GK	stes_tcga_pub	765	deceased	0.8587036475833838	7.63158
TCGA-IC-A6RE	esca_tcga	764	censored	0.8587036475833838	7.69
TCGA-IC-A6RE	stes_tcga_pub	763	censored	0.8587036475833838	7.69737
TCGA-VQ-A8P5	stad_tcga	762	deceased	0.8575767399093899	7.72
TCGA-Q9-A6FW	esca_tcga	761	censored	0.8575767399093899	7.82
TCGA-Q9-A6FW	stes_tcga_pub	760	censored	0.8575767399093899	7.82895
TCGA-IN-AB1V	stes_tcga_pub	759	censored	0.8575767399093899	7.82895
TCGA-CG-5734	stad_tcga	758	deceased	0.8564453721786387	7.98
TCGA-EQ-8122	stad_tcga	757	deceased	0.8553140044478876	7.98
TCGA-R6-A6DN	esca_tcga	756	deceased	0.8541826367171363	7.98
TCGA-CG-4436	stad_tcga	755	censored	0.8541826367171363	7.98
TCGA-R6-A6DN	stes_tcga_pub	754	deceased	0.8530497684986788	7.99342
TCGA-EQ-8122	stes_tcga_pub	753	deceased	0.8519169002802209	7.99342
TCGA-CG-5734	stes_tcga_pub	752	deceased	0.8507840320617632	7.99342
TCGA-CG-4436	stes_tcga_pub	751	censored	0.8507840320617632	7.99342
TCGA-BR-8284	stad_tcga	750	deceased	0.8496496533523475	8.05
TCGA-CG-4437	stad_tcga	749	censored	0.8496496533523475	8.05
TCGA-BR-8284	stes_tcga_pub	748	deceased	0.8485137580938552	8.059210526000001
TCGA-CG-4437	stes_tcga_pub	747	censored	0.8485137580938552	8.059210526000001
TCGA-VR-A8EW	esca_tcga	746	deceased	0.8473763401875629	8.11
TCGA-VR-A8EW	stes_tcga_pub	745	deceased	0.8462389222812711	8.125
TCGA-BR-8687	stad_tcga	744	deceased	0.845102	8.21
TCGA-BR-8687	stes_tcga_pub	743	deceased	0.8439640864686869	8.22368
TCGA-D7-A747	stad_tcga	742	deceased	0.842827	8.38
TCGA-D7-A747	stes_tcga_pub	741	deceased	0.841689	8.38816
TCGA-R5-A7ZF	stad_tcga	740	deceased	0.8405518327498107	8.51
TCGA-R5-A7ZF	stes_tcga_pub	739	deceased	0.8394144148435189	8.51974
TCGA-RD-A7BT	stad_tcga	738	deceased	0.8382769969372269	8.61
TCGA-L5-A8NR	esca_tcga	737	censored	0.8382769969372269	8.71
TCGA-L5-A8NR	stes_tcga_pub	736	censored	0.8382769969372269	8.717105262999999
TCGA-RD-A8N6	stad_tcga	735	deceased	0.837136	8.94
TCGA-2H-A9GN	esca_tcga	734	deceased	0.8359959710952208	8.94
TCGA-L5-A43M	esca_tcga	733	censored	0.8359959710952208	8.94
TCGA-RD-A8N6	stes_tcga_pub	732	deceased	0.8348539000964569	8.94737
TCGA-2H-A9GN	stes_tcga_pub	731	deceased	0.8337118290976929	8.94737
TCGA-BR-A4IZ	stad_tcga	730	deceased	0.83257	8.97
TCGA-HU-A4GP	stad_tcga	729	censored	0.83257	8.97
TCGA-BR-6710	stad_tcga	728	censored	0.83257	8.97
TCGA-V5-AASX	esca_tcga	727	censored	0.83257	8.97
TCGA-BR-A4IZ	stes_tcga_pub	726	deceased	0.8314229677985172	8.98026
TCGA-V5-AASX	stes_tcga_pub	725	censored	0.8314229677985172	8.98026
TCGA-HU-A4GP	stes_tcga_pub	724	censored	0.8314229677985172	8.98026
TCGA-BR-6710	stes_tcga_pub	723	censored	0.8314229677985172	8.98026
TCGA-CG-4465	stad_tcga	722	deceased	0.8302714124414555	9
TCGA-CG-4465	stes_tcga_pub	721	deceased	0.8291198570843938	9.01316
TCGA-VQ-A922	stad_tcga	720	deceased	0.827968	9.03
TCGA-BR-7957	stad_tcga	719	deceased	0.8268167463702705	9.07
TCGA-BR-7957	stes_tcga_pub	718	deceased	0.8256651910132088	9.07895
TCGA-BR-6565	stad_tcga	717	deceased	0.8245136356561473	9.17
TCGA-VR-AA7D	esca_tcga	716	deceased	0.8233620802990855	9.17
TCGA-VR-AA7D	stes_tcga_pub	715	deceased	0.8222105249420238	9.17763
TCGA-BR-6565	stes_tcga_pub	714	deceased	0.8210589695849622	9.17763
TCGA-BR-8485	stad_tcga	713	censored	0.8210589695849622	9.2
TCGA-BR-7197	stad_tcga	712	censored	0.8210589695849622	9.2
TCGA-BR-8485	stes_tcga_pub	711	censored	0.8210589695849622	9.210526316000001
TCGA-BR-7197	stes_tcga_pub	710	censored	0.8210589695849622	9.210526316000001
TCGA-R5-A805	stad_tcga	709	deceased	0.8199009174416829	9.23
TCGA-R5-A805	stes_tcga_pub	708	deceased	0.8187428652984038	9.243421052999999
TCGA-VQ-A8PO	stad_tcga	707	deceased	0.8175848131551245	9.26
TCGA-V5-AASW	esca_tcga	706	censored	0.8175848131551245	9.26
TCGA-V5-AASW	stes_tcga_pub	705	censored	0.8175848131551245	9.27632
TCGA-R6-A6Y2	esca_tcga	704	deceased	0.8164234710909837	9.3
TCGA-IG-A4QT	esca_tcga	703	deceased	0.8152621290268429	9.3
TCGA-R6-A6Y2	stes_tcga_pub	702	deceased	0.814101	9.309210526000001
TCGA-BR-8590	stad_tcga	701	deceased	0.8129394448985612	9.33
TCGA-BR-8590	stes_tcga_pub	700	deceased	0.8117781028344203	9.342105262999999
TCGA-CD-A487	stes_tcga_pub	699	censored	0.8117781028344203	9.342105262999999
TCGA-B7-A5TN	stad_tcga	698	censored	0.8117781028344203	9.43
TCGA-B7-A5TN	stes_tcga_pub	697	censored	0.8117781028344203	9.440789473999999
TCGA-B7-A5TK	stad_tcga	696	censored	0.8117781028344203	9.46
TCGA-B7-A5TK	stes_tcga_pub	695	censored	0.8117781028344203	9.47368
TCGA-VQ-A91X	stad_tcga	694	deceased	0.8106083937525264	9.49
TCGA-BR-4279	stad_tcga	693	deceased	0.8094386846706324	9.56
TCGA-BR-4279	stes_tcga_pub	692	deceased	0.8082689755887383	9.57237
TCGA-BR-8080	stad_tcga	691	deceased	0.8070992665068444	9.59
TCGA-BR-8080	stes_tcga_pub	690	deceased	0.8059295574249503	9.60526
TCGA-HU-A4H6	stes_tcga_pub	689	censored	0.8059295574249503	9.67105
TCGA-VQ-A91Y	stad_tcga	688	deceased	0.8047581481845072	9.72
TCGA-MX-A663	stad_tcga	687	deceased	0.803587	9.86
TCGA-BR-8683	stad_tcga	686	deceased	0.8024153297036207	9.86
TCGA-MX-A663	stes_tcga_pub	685	deceased	0.8012439204631775	9.868421052999999
TCGA-BR-8683	stes_tcga_pub	684	deceased	0.8000725112227343	9.868421052999999
TCGA-IG-A6QS	esca_tcga	683	deceased	0.7989011019822911	9.95
TCGA-IG-A6QS	stes_tcga_pub	682	deceased	0.7977296927418478	9.967105262999999
TCGA-HU-A4GX	stes_tcga_pub	681	censored	0.7977296927418478	10.1974
TCGA-D7-6527	stad_tcga	680	deceased	0.7965565608407569	10.25
TCGA-D7-6527	stes_tcga_pub	679	deceased	0.795383	10.2632
TCGA-L7-A6VZ	esca_tcga	678	censored	0.795383	10.35
TCGA-L7-A6VZ	stes_tcga_pub	677	censored	0.795383	10.3618
TCGA-LN-A49L	esca_tcga	676	deceased	0.794207	10.45
TCGA-LN-A49L	stes_tcga_pub	675	deceased	0.7930302235286019	10.4605
TCGA-LN-A7HV	esca_tcga	674	censored	0.7930302235286019	10.51
TCGA-LN-A7HV	stes_tcga_pub	673	censored	0.7930302235286019	10.5263
TCGA-IN-A7NT	stad_tcga	672	censored	0.7930302235286019	10.61
TCGA-IN-A7NT	stes_tcga_pub	671	censored	0.7930302235286019	10.625
TCGA-BR-8690	stad_tcga	670	censored	0.7930302235286019	10.68
TCGA-L7-A56G	esca_tcga	669	deceased	0.791845	10.84
TCGA-L7-A56G	stes_tcga_pub	668	deceased	0.7906594306331501	10.8553
TCGA-B7-A5TJ	stad_tcga	667	censored	0.7906594306331501	11.01
TCGA-B7-A5TJ	stes_tcga_pub	666	censored	0.7906594306331501	11.0197
TCGA-RD-A7BS	stad_tcga	665	deceased	0.7894704690833259	11.04
TCGA-RD-A7BS	stes_tcga_pub	664	deceased	0.7882815075335016	11.0526
TCGA-CD-5803	stad_tcga	663	deceased	0.7870925459836772	11.2
TCGA-VQ-A94T	stad_tcga	662	deceased	0.785904	11.24
TCGA-D7-A6EV	stad_tcga	661	censored	0.785904	11.24
TCGA-VR-AA7B	esca_tcga	660	censored	0.785904	11.24
TCGA-VQ-A94T	stes_tcga_pub	659	deceased	0.7847110145029974	11.25
TCGA-VR-AA7B	stes_tcga_pub	658	censored	0.7847110145029974	11.25
TCGA-D7-A6EV	stes_tcga_pub	657	censored	0.7847110145029974	11.25
TCGA-CD-A489	stad_tcga	656	deceased	0.7835148086882063	11.3
TCGA-D7-A6EX	stad_tcga	655	censored	0.7835148086882063	11.3
TCGA-D7-6820	stad_tcga	654	censored	0.7835148086882063	11.3
TCGA-CD-A489	stes_tcga_pub	653	deceased	0.7823149391496332	11.3158
TCGA-D7-6820	stes_tcga_pub	652	censored	0.7823149391496332	11.3158
TCGA-F1-A72C	stad_tcga	651	censored	0.7823149391496332	11.37
TCGA-F1-A72C	stes_tcga_pub	650	censored	0.7823149391496332	11.3816
TCGA-D7-A6EY	stad_tcga	649	deceased	0.78111	11.43
TCGA-BR-8060	stad_tcga	648	deceased	0.779904	11.43
TCGA-D7-A6EY	stes_tcga_pub	647	deceased	0.7786986913569539	11.4474
TCGA-LN-A4A9	esca_tcga	646	deceased	0.7774932754260607	11.53
TCGA-LN-A4A9	stes_tcga_pub	645	deceased	0.7762878594951677	11.5461
TCGA-CD-A48C	stad_tcga	644	deceased	0.7750824435642746	11.6
TCGA-CD-A48C	stes_tcga_pub	643	deceased	0.7738770276333815	11.6118
TCGA-CD-8532	stad_tcga	642	deceased	0.7726716117024884	11.63
TCGA-CD-8532	stes_tcga_pub	641	deceased	0.7714661957715954	11.6447
TCGA-VQ-A91D	stad_tcga	640	deceased	0.7702607798407022	11.7
TCGA-B7-5818	stad_tcga	639	censored	0.7702607798407022	11.7
TCGA-IN-A7NU	stad_tcga	638	censored	0.7702607798407022	11.7
TCGA-IN-A7NU	stes_tcga_pub	637	censored	0.7702607798407022	11.7105
TCGA-B7-5818	stes_tcga_pub	636	censored	0.7702607798407022	11.7105
TCGA-HU-A4GH	stad_tcga	635	censored	0.7702607798407022	11.76
TCGA-HU-A4GH	stes_tcga_pub	634	censored	0.7702607798407022	11.7763
TCGA-BR-8371	stad_tcga	633	deceased	0.7690439381663883	11.79
TCGA-BR-8371	stes_tcga_pub	632	deceased	0.7678270964920744	11.8092
TCGA-CG-4472	stad_tcga	631	censored	0.7678270964920744	11.99
TCGA-LN-A7HW	esca_tcga	630	censored	0.7678270964920744	11.99
TCGA-LN-A7HW	stes_tcga_pub	629	censored	0.7678270964920744	12.0066
TCGA-CG-5724	stad_tcga	628	deceased	0.7666044418798258	12.02
TCGA-CG-4455	stad_tcga	627	censored	0.7666044418798258	12.02
TCGA-LN-A9FP	esca_tcga	626	censored	0.7666044418798258	12.02
TCGA-LN-A7HY	esca_tcga	625	censored	0.7666044418798258	12.02
TCGA-CG-5724	stes_tcga_pub	624	deceased	0.765376	12.0395
TCGA-LN-A9FP	stes_tcga_pub	623	censored	0.765376	12.0395
TCGA-LN-A7HY	stes_tcga_pub	622	censored	0.765376	12.0395
TCGA-CD-8534	stad_tcga	621	censored	0.765376	12.06
TCGA-CD-8534	stes_tcga_pub	620	censored	0.765376	12.0724
TCGA-CD-5804	stad_tcga	619	censored	0.765376	12.09
TCGA-HU-8604	stes_tcga_pub	618	censored	0.765376	12.1053
TCGA-BR-6709	stad_tcga	617	deceased	0.7641354295270149	12.16
TCGA-IG-A97I	esca_tcga	616	censored	0.7641354295270149	12.16
TCGA-IG-A97I	stes_tcga_pub	615	censored	0.7641354295270149	12.1711
TCGA-CD-A4MH	stad_tcga	614	censored	0.7641354295270149	12.19
TCGA-CD-A4MH	stes_tcga_pub	613	censored	0.7641354295270149	12.2039
TCGA-LN-A7HX	esca_tcga	612	censored	0.7641354295270149	12.22
TCGA-LN-A7HX	stes_tcga_pub	611	censored	0.7641354295270149	12.2368
TCGA-LN-A9FR	esca_tcga	610	censored	0.7641354295270149	12.25
TCGA-LN-A9FR	stes_tcga_pub	609	censored	0.7641354295270149	12.2697
TCGA-CD-A487	stad_tcga	608	censored	0.7641354295270149	12.29
TCGA-HU-A4H5	stes_tcga_pub	607	censored	0.7641354295270149	12.3026
TCGA-HU-A4G6	stes_tcga_pub	606	censored	0.7641354295270149	12.3026
TCGA-CD-8528	stad_tcga	605	censored	0.7641354295270149	12.32
TCGA-D7-6822	stad_tcga	604	censored	0.7641354295270149	12.32
TCGA-LN-A8HZ	esca_tcga	603	censored	0.7641354295270149	12.32
TCGA-LN-A5U6	esca_tcga	602	censored	0.7641354295270149	12.32
TCGA-LN-A4MQ	esca_tcga	601	censored	0.7641354295270149	12.32
TCGA-LN-A49P	esca_tcga	600	censored	0.7641354295270149	12.32
TCGA-LN-A5U6	stes_tcga_pub	599	censored	0.7641354295270149	12.3355
TCGA-LN-A4MQ	stes_tcga_pub	598	censored	0.7641354295270149	12.3355
TCGA-LN-A49P	stes_tcga_pub	597	censored	0.7641354295270149	12.3355
TCGA-D7-6822	stes_tcga_pub	596	censored	0.7641354295270149	12.3355
TCGA-CD-8528	stes_tcga_pub	595	censored	0.7641354295270149	12.3355
TCGA-D7-6818	stad_tcga	594	deceased	0.7628490062449829	12.35
TCGA-D7-6818	stes_tcga_pub	593	deceased	0.7615625829629509	12.3684
TCGA-CD-5813	stad_tcga	592	deceased	0.7602761596809189	12.39
TCGA-CD-8530	stad_tcga	591	censored	0.7602761596809189	12.39
TCGA-CD-8530	stes_tcga_pub	590	censored	0.7602761596809189	12.4013
TCGA-VQ-AA6K	stad_tcga	589	deceased	0.7589853682383366	12.42
TCGA-VR-A8ER	esca_tcga	588	deceased	0.7576945767957546	12.42
TCGA-CD-A48A	stad_tcga	587	censored	0.7576945767957546	12.42
TCGA-LN-A49N	esca_tcga	586	censored	0.7576945767957546	12.42
TCGA-VR-A8ER	stes_tcga_pub	585	deceased	0.7563993723909754	12.4342
TCGA-VQ-AA6K	stes_tcga_pub	584	deceased	0.7551041679861964	12.4342
TCGA-LN-A49N	stes_tcga_pub	583	censored	0.7551041679861964	12.4342
TCGA-CD-A48A	stes_tcga_pub	582	censored	0.7551041679861964	12.4342
TCGA-LN-A49Y	esca_tcga	581	censored	0.7551041679861964	12.45
TCGA-LN-A49Y	stes_tcga_pub	580	censored	0.7551041679861964	12.4671
TCGA-LN-A4A2	esca_tcga	579	censored	0.7551041679861964	12.48
TCGA-LN-A4A2	stes_tcga_pub	578	censored	0.7551041679861964	12.5
TCGA-CD-8526	stad_tcga	577	censored	0.7551041679861964	12.52
TCGA-CD-8526	stes_tcga_pub	576	censored	0.7551041679861964	12.5329
TCGA-IN-A6RS	stad_tcga	575	censored	0.7551041679861964	12.58
TCGA-CD-8531	stad_tcga	574	censored	0.7551041679861964	12.58
TCGA-CD-8525	stad_tcga	573	censored	0.7551041679861964	12.58
TCGA-LN-A4A4	esca_tcga	572	censored	0.7551041679861964	12.58
TCGA-LN-A4A1	esca_tcga	571	censored	0.7551041679861964	12.58
TCGA-LN-A49V	esca_tcga	570	censored	0.7551041679861964	12.58
TCGA-LN-A4A4	stes_tcga_pub	569	censored	0.7551041679861964	12.5987
TCGA-LN-A4A1	stes_tcga_pub	568	censored	0.7551041679861964	12.5987
TCGA-IN-A6RS	stes_tcga_pub	567	censored	0.7551041679861964	12.5987
TCGA-CD-8531	stes_tcga_pub	566	censored	0.7551041679861964	12.5987
TCGA-CD-A4MJ	stad_tcga	565	censored	0.7551041679861964	12.61
TCGA-LN-A49X	esca_tcga	564	censored	0.7551041679861964	12.61
TCGA-LN-A49X	stes_tcga_pub	563	censored	0.7551041679861964	12.6316
TCGA-CD-A4MJ	stes_tcga_pub	562	censored	0.7551041679861964	12.6316
TCGA-D7-5578	stad_tcga	561	censored	0.7551041679861964	12.65
TCGA-LN-A49M	esca_tcga	560	censored	0.7551041679861964	12.65
TCGA-LN-A49M	stes_tcga_pub	559	censored	0.7551041679861964	12.6645
TCGA-D7-5578	stes_tcga_pub	558	censored	0.7551041679861964	12.6645
TCGA-R6-A8WG	esca_tcga	557	deceased	0.7537485052070472	12.68
TCGA-R6-A8WG	stes_tcga_pub	556	deceased	0.7523928424278978	12.6974
TCGA-CD-8524	stad_tcga	555	censored	0.7523928424278978	12.75
TCGA-LN-A4A3	esca_tcga	554	censored	0.7523928424278978	12.75
TCGA-LN-A4A3	stes_tcga_pub	553	censored	0.7523928424278978	12.7632
TCGA-VQ-A8PH	stad_tcga	552	deceased	0.7510298119162528	12.78
TCGA-BR-8588	stad_tcga	551	censored	0.7510298119162528	12.78
TCGA-D7-6817	stad_tcga	550	censored	0.7510298119162528	12.78
TCGA-D7-6817	stes_tcga_pub	549	censored	0.7510298119162528	12.7961
TCGA-BR-8588	stes_tcga_pub	548	censored	0.7510298119162528	12.7961
TCGA-IG-A625	esca_tcga	547	deceased	0.7496568140882526	12.81
TCGA-CD-8535	stad_tcga	546	censored	0.7496568140882526	12.81
TCGA-IG-A625	stes_tcga_pub	545	deceased	0.7482812969981825	12.8289
TCGA-CD-8535	stes_tcga_pub	544	censored	0.7482812969981825	12.8289
TCGA-LN-A9FQ	esca_tcga	543	censored	0.7482812969981825	12.84
TCGA-LN-A9FQ	stes_tcga_pub	542	censored	0.7482812969981825	12.8618
TCGA-BR-A4IY	stad_tcga	541	censored	0.7482812969981825	12.88
TCGA-BR-A4IY	stes_tcga_pub	540	censored	0.7482812969981825	12.8947
TCGA-L5-A8NH	esca_tcga	539	deceased	0.7468930200093176	12.91
TCGA-L5-A8NH	stes_tcga_pub	538	deceased	0.7455047430204528	12.9276
TCGA-HU-A4H2	stad_tcga	537	censored	0.7455047430204528	12.94
TCGA-HU-A4H2	stes_tcga_pub	536	censored	0.7455047430204528	12.9605
TCGA-VQ-A8DZ	stad_tcga	535	deceased	0.7441112762110688	13.01
TCGA-CD-5799	stad_tcga	534	censored	0.7441112762110688	13.01
TCGA-VQ-A8DZ	stes_tcga_pub	533	deceased	0.7427151950174268	13.0263
TCGA-BR-8362	stad_tcga	532	deceased	0.741319	13.07
TCGA-CD-5800	stad_tcga	531	censored	0.741319	13.14
TCGA-LN-A49S	esca_tcga	530	censored	0.741319	13.14
TCGA-LN-A49S	stes_tcga_pub	529	censored	0.741319	13.1579
TCGA-CD-5800	stes_tcga_pub	528	censored	0.741319	13.1579
TCGA-CD-5801	stad_tcga	527	deceased	0.7399124361884458	13.17
TCGA-LN-A8I1	esca_tcga	526	censored	0.7399124361884458	13.17
TCGA-LN-A7HZ	esca_tcga	525	censored	0.7399124361884458	13.17
TCGA-CD-5801	stes_tcga_pub	524	deceased	0.7385003895544984	13.1908
TCGA-LN-A8I1	stes_tcga_pub	523	censored	0.7385003895544984	13.1908
TCGA-LN-A7HZ	stes_tcga_pub	522	censored	0.7385003895544984	13.1908
TCGA-L5-A8NL	esca_tcga	521	censored	0.7385003895544984	13.21
TCGA-LN-A4MR	esca_tcga	520	censored	0.7385003895544984	13.21
TCGA-LN-A4MR	stes_tcga_pub	519	censored	0.7385003895544984	13.2237
TCGA-L5-A8NL	stes_tcga_pub	518	censored	0.7385003895544984	13.2237
TCGA-VQ-A8DV	stad_tcga	517	deceased	0.7370719555321492	13.24
TCGA-LN-A49W	esca_tcga	516	censored	0.7370719555321492	13.24
TCGA-VQ-A8DV	stes_tcga_pub	515	deceased	0.7356407478515041	13.2566
TCGA-LN-A49W	stes_tcga_pub	514	censored	0.7356407478515041	13.2566
TCGA-VQ-A8PS	stad_tcga	513	deceased	0.7342067502923393	13.34
TCGA-IN-A6RL	stad_tcga	512	deceased	0.7327727527331747	13.34
TCGA-D7-6525	stad_tcga	511	deceased	0.7313387551740099	13.34
TCGA-CD-5802	stad_tcga	510	censored	0.7313387551740099	13.34
TCGA-D7-6525	stes_tcga_pub	509	deceased	0.729902	13.3553
TCGA-LN-A8I0	esca_tcga	508	censored	0.729902	13.37
TCGA-LN-A49R	esca_tcga	507	censored	0.729902	13.37
TCGA-LN-A8I0	stes_tcga_pub	506	censored	0.729902	13.3882
TCGA-LN-A49R	stes_tcga_pub	505	censored	0.729902	13.3882
TCGA-CD-5798	stad_tcga	504	censored	0.729902	13.4
TCGA-L5-A8NS	esca_tcga	503	censored	0.729902	13.4
TCGA-LN-A49O	esca_tcga	502	censored	0.729902	13.4
TCGA-LN-A49O	stes_tcga_pub	501	censored	0.729902	13.4211
TCGA-L5-A8NS	stes_tcga_pub	500	censored	0.729902	13.4211
TCGA-L5-A8NI	esca_tcga	499	deceased	0.7284392109914987	13.47
TCGA-L5-A8NI	stes_tcga_pub	498	deceased	0.7269764816521583	13.4868
TCGA-BR-A4J8	stad_tcga	497	censored	0.7269764816521583	13.5
TCGA-BR-A4J8	stes_tcga_pub	496	censored	0.7269764816521583	13.5197
TCGA-L5-A8NK	esca_tcga	495	censored	0.7269764816521583	13.53
TCGA-L5-A8NK	stes_tcga_pub	494	censored	0.7269764816521583	13.5526
TCGA-FP-8211	stad_tcga	493	censored	0.7269764816521583	13.57
TCGA-FP-8211	stes_tcga_pub	492	censored	0.7269764816521583	13.5855
TCGA-BR-6457	stad_tcga	491	censored	0.7269764816521583	13.67
TCGA-BR-6457	stes_tcga_pub	490	censored	0.7269764816521583	13.6842
TCGA-D7-A4YY	stad_tcga	489	censored	0.7269764816521583	13.76
TCGA-D7-A4YY	stes_tcga_pub	488	censored	0.7269764816521583	13.7829
TCGA-BR-A44U	stad_tcga	487	deceased	0.7254837168027699	13.86
TCGA-BR-6455	stad_tcga	486	deceased	0.7239909519533815	13.86
TCGA-BR-A44U	stes_tcga_pub	485	deceased	0.722498	13.8816
TCGA-BR-6455	stes_tcga_pub	484	deceased	0.7210054222546046	13.8816
TCGA-2H-A9GM	esca_tcga	483	deceased	0.7195126574052162	13.93
TCGA-2H-A9GM	stes_tcga_pub	482	deceased	0.7180198925558279	13.9474
TCGA-CG-4441	stad_tcga	481	deceased	0.7165271277064393	13.99
TCGA-CG-4441	stes_tcga_pub	480	deceased	0.7150343628570509	14.0132
TCGA-MX-A666	stad_tcga	479	censored	0.7150343628570509	14.03
TCGA-BR-8369	stad_tcga	478	censored	0.7150343628570509	14.03
TCGA-MX-A666	stes_tcga_pub	477	censored	0.7150343628570509	14.0461
TCGA-BR-8369	stes_tcga_pub	476	censored	0.7150343628570509	14.0461
TCGA-FP-7916	stad_tcga	475	deceased	0.7135290273562993	14.06
TCGA-HU-A4H8	stad_tcga	474	censored	0.7135290273562993	14.06
TCGA-FP-7916	stes_tcga_pub	473	deceased	0.7120205093280617	14.0789
TCGA-HU-A4H8	stes_tcga_pub	472	censored	0.7120205093280617	14.0789
TCGA-BR-A4J2	stad_tcga	471	censored	0.7120205093280617	14.16
TCGA-HU-8249	stes_tcga_pub	470	censored	0.7120205093280617	14.1776
TCGA-BR-A4J2	stes_tcga_pub	469	censored	0.7120205093280617	14.1776
TCGA-D7-A4YT	stad_tcga	468	censored	0.7120205093280617	14.26
TCGA-D7-A4YT	stes_tcga_pub	467	censored	0.7120205093280617	14.2763
TCGA-2H-A9GI	esca_tcga	466	deceased	0.7104925683209199	14.29
TCGA-2H-A9GI	stes_tcga_pub	465	deceased	0.7089646273137781	14.3092
TCGA-VQ-A8PY	stad_tcga	464	deceased	0.7074366863066363	14.32
TCGA-XP-A8T8	esca_tcga	463	censored	0.7074366863066363	14.36
TCGA-XP-A8T8	stes_tcga_pub	462	censored	0.7074366863066363	14.375
TCGA-F1-6874	stad_tcga	461	censored	0.7074366863066363	14.45
TCGA-F1-6874	stes_tcga_pub	460	censored	0.7074366863066363	14.4737
TCGA-IG-A97H	esca_tcga	459	censored	0.7074366863066363	14.49
TCGA-IG-A97H	stes_tcga_pub	458	censored	0.7074366863066363	14.5066
TCGA-D7-8576	stad_tcga	457	deceased	0.7058886848048712	14.65
TCGA-D7-8576	stes_tcga_pub	456	deceased	0.7043406833031063	14.6711
TCGA-D7-A4Z0	stad_tcga	455	censored	0.7043406833031063	14.75
TCGA-D7-A4Z0	stes_tcga_pub	454	censored	0.7043406833031063	14.7697
TCGA-BR-8373	stad_tcga	453	censored	0.7043406833031063	14.78
TCGA-BR-8373	stes_tcga_pub	452	censored	0.7043406833031063	14.8026
TCGA-IG-A7DP	esca_tcga	451	censored	0.7043406833031063	14.85
TCGA-CG-5725	stad_tcga	450	deceased	0.7027754817846548	15.01
TCGA-D7-6528	stad_tcga	449	censored	0.7027754817846548	15.21
TCGA-D7-6528	stes_tcga_pub	448	censored	0.7027754817846548	15.2303
TCGA-BR-7722	stad_tcga	447	deceased	0.7012032771274184	15.31
TCGA-BR-7722	stes_tcga_pub	446	deceased	0.699631	15.3289
TCGA-LN-A49U	esca_tcga	445	censored	0.699631	15.34
TCGA-LN-A49U	stes_tcga_pub	444	censored	0.699631	15.3618
TCGA-CD-8533	stad_tcga	443	censored	0.699631	15.37
TCGA-L5-A88S	esca_tcga	442	censored	0.699631	15.47
TCGA-L5-A88S	stes_tcga_pub	441	censored	0.699631	15.4934
TCGA-LN-A4A8	esca_tcga	440	censored	0.699631	15.51
TCGA-LN-A4A8	stes_tcga_pub	439	censored	0.699631	15.5263
TCGA-BR-8296	stad_tcga	438	deceased	0.6980337412544967	15.57
TCGA-VQ-A8PQ	stad_tcga	437	deceased	0.6964364100388113	15.64
TCGA-D7-A6F2	stad_tcga	436	censored	0.6964364100388113	15.64
TCGA-VQ-A8PQ	stes_tcga_pub	435	deceased	0.6948354067973426	15.6579
TCGA-D7-A6F2	stes_tcga_pub	434	censored	0.6948354067973426	15.6579
TCGA-HU-A4HB	stad_tcga	433	deceased	0.6932307060888037	15.67
TCGA-IC-A6RF	esca_tcga	432	censored	0.6932307060888037	15.67
TCGA-IN-AB1V	stad_tcga	431	censored	0.6932307060888037	15.74
TCGA-R6-A8W5	esca_tcga	430	deceased	0.6916185416560391	15.77
TCGA-R6-A8W5	stes_tcga_pub	429	deceased	0.6900063772232744	15.7895
TCGA-VR-AA7I	esca_tcga	428	deceased	0.6883942127905097	15.9
TCGA-VR-AA7I	stes_tcga_pub	427	deceased	0.686782	15.9211
TCGA-BR-6453	stad_tcga	426	censored	0.686782	15.93
TCGA-BR-6453	stes_tcga_pub	425	censored	0.686782	15.9539
TCGA-VQ-AA6I	stad_tcga	424	deceased	0.6851622793757692	16.13
TCGA-BR-A4QL	stad_tcga	423	deceased	0.6835425103937935	16.13
TCGA-VQ-AA6I	stes_tcga_pub	422	deceased	0.6819227414118177	16.1513
TCGA-2H-A9GO	esca_tcga	421	deceased	0.680303	16.23
TCGA-2H-A9GO	stes_tcga_pub	420	deceased	0.6786832034478661	16.25
TCGA-VQ-A8PD	stad_tcga	419	deceased	0.6770634344658901	16.29
TCGA-R6-A6L4	esca_tcga	418	deceased	0.6754436654839143	16.29
TCGA-R6-A6L4	stes_tcga_pub	417	deceased	0.6738238965019385	16.3158
TCGA-D7-A4YU	stad_tcga	416	censored	0.6738238965019385	16.43
TCGA-V5-A7RE	esca_tcga	415	censored	0.6738238965019385	16.43
TCGA-V5-A7RE	stes_tcga_pub	414	censored	0.6738238965019385	16.4474
TCGA-D7-A4YU	stes_tcga_pub	413	censored	0.6738238965019385	16.4474
TCGA-L5-A8NJ	esca_tcga	412	censored	0.6738238965019385	16.46
TCGA-L5-A8NJ	stes_tcga_pub	411	censored	0.6738238965019385	16.4803
TCGA-RD-A7C1	stad_tcga	410	deceased	0.6721804235836413	16.66
TCGA-RD-A7C1	stes_tcga_pub	409	deceased	0.6705369506653439	16.6776
TCGA-D7-8572	stad_tcga	408	censored	0.6705369506653439	16.79
TCGA-D7-8572	stes_tcga_pub	407	censored	0.6705369506653439	16.8092
TCGA-RD-A8NB	stad_tcga	406	deceased	0.6688853818213406	16.85
TCGA-IG-A51D	esca_tcga	405	censored	0.6688853818213406	17.02
TCGA-IG-A51D	stes_tcga_pub	404	censored	0.6688853818213406	17.0395
TCGA-FP-8099	stad_tcga	403	censored	0.6688853818213406	17.05
TCGA-FP-8099	stes_tcga_pub	402	censored	0.6688853818213406	17.0724
TCGA-VQ-AA6D	stad_tcga	401	censored	0.6688853818213406	17.12
TCGA-D7-8574	stad_tcga	400	censored	0.6688853818213406	17.18
TCGA-D7-6526	stad_tcga	399	censored	0.6688853818213406	17.18
TCGA-D7-8574	stes_tcga_pub	398	censored	0.6688853818213406	17.2039
TCGA-D7-6526	stes_tcga_pub	397	censored	0.6688853818213406	17.2039
TCGA-ZA-A8F6	stad_tcga	396	censored	0.6688853818213406	17.25
TCGA-ZA-A8F6	stes_tcga_pub	395	censored	0.6688853818213406	17.2697
TCGA-BR-6456	stad_tcga	394	deceased	0.6671877031872762	17.28
TCGA-BR-6456	stes_tcga_pub	393	deceased	0.6654900245532118	17.3026
TCGA-BR-8365	stad_tcga	392	deceased	0.6637923459191477	17.51
TCGA-BR-8365	stes_tcga_pub	391	deceased	0.6620946672850834	17.5329
TCGA-VQ-A8PK	stad_tcga	390	deceased	0.6603969886510189	17.84
TCGA-D7-6524	stad_tcga	389	censored	0.6603969886510189	17.84
TCGA-VQ-A8PK	stes_tcga_pub	388	deceased	0.6586949345565576	17.8618
TCGA-D7-6524	stes_tcga_pub	387	censored	0.6586949345565576	17.8618
TCGA-BR-6706	stad_tcga	386	deceased	0.6569884709955303	18.04
TCGA-VR-AA4G	esca_tcga	385	censored	0.6569884709955303	18.04
TCGA-BR-6706	stes_tcga_pub	384	deceased	0.6552775635189795	18.0592
TCGA-VR-AA4G	stes_tcga_pub	383	censored	0.6552775635189795	18.0592
TCGA-BR-7717	stad_tcga	382	deceased	0.653562	18.13
TCGA-HU-8245	stad_tcga	381	censored	0.653562	18.13
TCGA-BR-7717	stes_tcga_pub	380	deceased	0.651842	18.1579
TCGA-R5-A7ZE	stad_tcga	379	deceased	0.650122	18.2
TCGA-D7-8575	stad_tcga	378	deceased	0.6484024758278841	18.2
TCGA-X8-AAAR	esca_tcga	377	censored	0.6484024758278841	18.2
TCGA-R5-A7ZE	stes_tcga_pub	376	deceased	0.6466780011581291	18.2237
TCGA-D7-8575	stes_tcga_pub	375	deceased	0.6449535264883741	18.2237
TCGA-X8-AAAR	stes_tcga_pub	374	censored	0.6449535264883741	18.2237
TCGA-L5-A43I	esca_tcga	373	deceased	0.6432244285621319	18.27
TCGA-L5-A43I	stes_tcga_pub	372	deceased	0.6414953306358895	18.2895
TCGA-L5-A4ON	esca_tcga	371	deceased	0.6397662327096472	18.33
TCGA-L5-A4ON	stes_tcga_pub	370	deceased	0.6380371347834048	18.3553
TCGA-IN-A6RI	stad_tcga	369	censored	0.6380371347834048	18.36
TCGA-IN-A6RI	stes_tcga_pub	368	censored	0.6380371347834048	18.3882
TCGA-VQ-AA64	stad_tcga	367	deceased	0.6362986139801803	18.4
TCGA-VQ-AA64	stes_tcga_pub	366	deceased	0.6345600931769557	18.4211
TCGA-VQ-A8E0	stad_tcga	365	deceased	0.6328215723737312	18.46
TCGA-D7-6521	stad_tcga	364	censored	0.6328215723737312	18.53
TCGA-D7-6521	stes_tcga_pub	363	censored	0.6328215723737312	18.5526
TCGA-D7-6522	stad_tcga	362	censored	0.6328215723737312	18.59
TCGA-D7-6522	stes_tcga_pub	361	censored	0.6328215723737312	18.6184
TCGA-IG-A4P3	esca_tcga	360	deceased	0.631064	18.63
TCGA-IG-A4P3	stes_tcga_pub	359	deceased	0.629306	18.6513
TCGA-VQ-A91N	stad_tcga	358	deceased	0.6275480592706167	18.73
TCGA-IN-8462	stad_tcga	357	censored	0.6275480592706167	18.79
TCGA-IN-8462	stes_tcga_pub	356	censored	0.6275480592706167	18.8158
TCGA-D7-6520	stad_tcga	355	censored	0.6275480592706167	18.82
TCGA-D7-6520	stes_tcga_pub	354	censored	0.6275480592706167	18.8487
TCGA-CG-4466	stad_tcga	353	censored	0.6275480592706167	18.96
TCGA-CG-4466	stes_tcga_pub	352	censored	0.6275480592706167	18.9803
TCGA-CG-4449	stad_tcga	351	censored	0.6275480592706167	19.05
TCGA-CG-4449	stes_tcga_pub	350	censored	0.6275480592706167	19.0789
TCGA-D7-6518	stad_tcga	349	censored	0.6275480592706167	19.12
TCGA-D7-6518	stes_tcga_pub	348	censored	0.6275480592706167	19.1447
TCGA-BR-6458	stad_tcga	347	deceased	0.6257395634225746	19.32
TCGA-BR-6458	stes_tcga_pub	346	deceased	0.6239310675745325	19.3421
TCGA-D7-8573	stad_tcga	345	censored	0.6239310675745325	19.48
TCGA-D7-8573	stes_tcga_pub	344	censored	0.6239310675745325	19.5066
TCGA-IN-A6RN	stad_tcga	343	censored	0.6239310675745325	19.51
TCGA-FP-7829	stad_tcga	342	censored	0.6239310675745325	19.51
TCGA-IN-A6RN	stes_tcga_pub	341	censored	0.6239310675745325	19.5395
TCGA-FP-7829	stes_tcga_pub	340	censored	0.6239310675745325	19.5395
TCGA-B7-A5TI	stad_tcga	339	censored	0.6239310675745325	19.55
TCGA-B7-A5TI	stes_tcga_pub	338	censored	0.6239310675745325	19.5724
TCGA-ZR-A9CJ	esca_tcga	337	deceased	0.6220796400743114	19.71
TCGA-MX-A5UJ	stad_tcga	336	censored	0.6220796400743114	19.71
TCGA-ZR-A9CJ	stes_tcga_pub	335	deceased	0.6202226859248358	19.7368
TCGA-MX-A5UJ	stes_tcga_pub	334	censored	0.6202226859248358	19.7368
TCGA-BR-6707	stad_tcga	333	deceased	0.6183601553364728	19.88
TCGA-BR-6707	stes_tcga_pub	332	censored	0.6183601553364728	19.9013
TCGA-BR-8291	stad_tcga	331	deceased	0.6164919977674804	19.94
TCGA-D7-A74A	stad_tcga	330	censored	0.6164919977674804	19.94
TCGA-BR-8291	stes_tcga_pub	329	deceased	0.6146181619080048	19.9671
TCGA-D7-A74A	stes_tcga_pub	328	censored	0.6146181619080048	19.9671
TCGA-L5-A4OI	esca_tcga	327	censored	0.6146181619080048	19.97
TCGA-L5-A4OI	stes_tcga_pub	326	censored	0.6146181619080048	20
TCGA-CG-4300	stad_tcga	325	deceased	0.612727	20.01
TCGA-S8-A6BV	esca_tcga	324	censored	0.612727	20.01
TCGA-S8-A6BV	stes_tcga_pub	323	censored	0.612727	20.0329
TCGA-2H-A9GG	esca_tcga	322	deceased	0.6108241501297671	20.04
TCGA-IG-A3YC	esca_tcga	321	censored	0.6108241501297671	20.11
TCGA-IG-A3YC	stes_tcga_pub	320	censored	0.6108241501297671	20.1316
TCGA-KB-A93G	stad_tcga	319	censored	0.6108241501297671	20.14
TCGA-KB-A93G	stes_tcga_pub	318	censored	0.6108241501297671	20.1645
TCGA-HU-A4GX	stad_tcga	317	censored	0.6108241501297671	20.24
TCGA-D7-A6EZ	stad_tcga	316	deceased	0.6088911623129007	20.3
TCGA-D7-A6EZ	stes_tcga_pub	315	deceased	0.6069581744960344	20.3289
TCGA-S8-A6BW	esca_tcga	314	censored	0.6069581744960344	20.37
TCGA-S8-A6BW	stes_tcga_pub	313	censored	0.6069581744960344	20.3947
TCGA-BR-A4PE	stad_tcga	312	censored	0.6069581744960344	20.4
TCGA-BR-A4PE	stes_tcga_pub	311	censored	0.6069581744960344	20.4276
TCGA-D7-6519	stad_tcga	310	censored	0.6069581744960344	20.53
TCGA-D7-6519	stes_tcga_pub	309	censored	0.6069581744960344	20.5592
TCGA-BR-A4PD	stad_tcga	308	censored	0.6069581744960344	20.63
TCGA-BR-A4PD	stes_tcga_pub	307	censored	0.6069581744960344	20.6579
TCGA-IG-A3YA	esca_tcga	306	censored	0.6069581744960344	20.76
TCGA-IG-A3YA	stes_tcga_pub	305	censored	0.6069581744960344	20.7895
TCGA-VQ-A91Q	stad_tcga	304	deceased	0.6049616015536132	20.8
TCGA-VQ-A91Q	stes_tcga_pub	303	deceased	0.602965	20.8224
TCGA-BR-8686	stad_tcga	302	deceased	0.6009684556687709	20.86
TCGA-BR-8686	stes_tcga_pub	301	deceased	0.5989718827263497	20.8882
TCGA-D7-5579	stad_tcga	300	censored	0.5989718827263497	20.89
TCGA-D7-8579	stad_tcga	299	censored	0.5989718827263497	20.89
TCGA-D7-8579	stes_tcga_pub	298	censored	0.5989718827263497	20.9211
TCGA-L5-A4OJ	esca_tcga	297	censored	0.5989718827263497	20.99
TCGA-L5-A4OJ	stes_tcga_pub	296	censored	0.5989718827263497	21.0197
TCGA-VQ-A94O	stad_tcga	295	deceased	0.5969414695645655	21.02
TCGA-CG-5733	stad_tcga	294	deceased	0.5949110564027813	21.06
TCGA-D7-8578	stad_tcga	293	censored	0.5949110564027813	21.12
TCGA-D7-8578	stes_tcga_pub	292	censored	0.5949110564027813	21.1513
TCGA-HU-A4H6	stad_tcga	291	censored	0.5949110564027813	21.16
TCGA-F1-A448	stad_tcga	290	censored	0.5949110564027813	21.25
TCGA-F1-A448	stes_tcga_pub	289	censored	0.5949110564027813	21.2829
TCGA-L5-A8NQ	esca_tcga	288	deceased	0.5928453930124938	21.35
TCGA-HU-A4GJ	stad_tcga	287	censored	0.5928453930124938	21.35
TCGA-L5-A8NQ	stes_tcga_pub	286	deceased	0.5907725070229396	21.3816
TCGA-BR-A4QI	stad_tcga	285	deceased	0.5886996210333855	21.42
TCGA-BR-A4QI	stes_tcga_pub	284	censored	0.5886996210333855	21.4474
TCGA-JY-A939	esca_tcga	283	censored	0.5886996210333855	21.68
TCGA-VQ-A8E3	stad_tcga	282	deceased	0.5866120337247565	21.71
TCGA-VQ-A91E	stad_tcga	281	censored	0.5866120337247565	21.81
TCGA-BR-7196	stad_tcga	280	censored	0.5866120337247565	21.88
TCGA-BR-7196	stes_tcga_pub	279	censored	0.5866120337247565	21.9079
TCGA-VQ-A8PE	stad_tcga	278	deceased	0.5845019184955307	22.17
TCGA-BR-8364	stad_tcga	277	censored	0.5845019184955307	22.17
TCGA-VQ-A8PE	stes_tcga_pub	276	deceased	0.5823841579212715	22.2039
TCGA-BR-8364	stes_tcga_pub	275	censored	0.5823841579212715	22.2039
TCGA-D7-A6F0	stad_tcga	274	censored	0.5823841579212715	22.27
TCGA-FP-7998	stad_tcga	273	censored	0.5823841579212715	22.27
TCGA-FP-7998	stes_tcga_pub	272	censored	0.5823841579212715	22.3026
TCGA-D7-A6F0	stes_tcga_pub	271	censored	0.5823841579212715	22.3026
TCGA-BR-6563	stes_tcga_pub	270	censored	0.5823841579212715	22.3355
TCGA-LN-A4A5	esca_tcga	269	deceased	0.5802191610516757	22.37
TCGA-LN-A4A5	stes_tcga_pub	268	deceased	0.5780541641820799	22.4013
TCGA-HU-A4GD	stad_tcga	267	censored	0.5780541641820799	22.73
TCGA-HU-A4GD	stes_tcga_pub	266	censored	0.5780541641820799	22.7632
TCGA-VR-A8EQ	esca_tcga	265	deceased	0.5758728277134683	22.8
TCGA-HU-8604	stad_tcga	264	censored	0.5758728277134683	22.8
TCGA-L5-A88T	esca_tcga	263	censored	0.5758728277134683	22.8
TCGA-VR-A8EQ	stes_tcga_pub	262	deceased	0.5736748398214322	22.8289
TCGA-CG-4475	stad_tcga	261	censored	0.5736748398214322	22.96
TCGA-CG-4475	stes_tcga_pub	260	censored	0.5736748398214322	22.9934
TCGA-JY-A93C	esca_tcga	259	censored	0.5736748398214322	23.16
TCGA-JY-A93C	stes_tcga_pub	258	censored	0.5736748398214322	23.1908
TCGA-VQ-A8PP	stad_tcga	257	deceased	0.5714426420011154	23.39
TCGA-IG-A5S3	esca_tcga	256	censored	0.5714426420011154	23.39
TCGA-IG-A5S3	stes_tcga_pub	255	censored	0.5714426420011154	23.4211
TCGA-HU-A4H5	stad_tcga	254	censored	0.5714426420011154	23.78
TCGA-HU-A4H4	stad_tcga	253	censored	0.5714426420011154	23.82
TCGA-HU-A4H4	stes_tcga_pub	252	censored	0.5714426420011154	23.8487
TCGA-HU-A4G9	stad_tcga	251	censored	0.5714426420011154	24.18
TCGA-HU-A4G9	stes_tcga_pub	250	censored	0.5714426420011154	24.2105
TCGA-HU-A4G6	stad_tcga	249	censored	0.5714426420011154	24.24
TCGA-HU-A4G2	stad_tcga	248	censored	0.5714426420011154	24.28
TCGA-HU-A4G2	stes_tcga_pub	247	censored	0.5714426420011154	24.3092
TCGA-HU-8244	stad_tcga	246	censored	0.5714426420011154	24.38
TCGA-D7-8570	stad_tcga	245	censored	0.5714426420011154	24.7
TCGA-D7-8570	stes_tcga_pub	244	censored	0.5714426420011154	24.7368
TCGA-BR-8678	stad_tcga	243	censored	0.5714426420011154	24.77
TCGA-BR-8678	stes_tcga_pub	242	censored	0.5714426420011154	24.8026
TCGA-BR-8382	stad_tcga	241	deceased	0.569072	25.03
TCGA-BR-8382	stes_tcga_pub	240	deceased	0.5667003794118946	25.0658
TCGA-XP-A8T6	esca_tcga	239	deceased	0.5643292481172841	25.07
TCGA-XP-A8T6	stes_tcga_pub	238	deceased	0.5619581168226737	25.0987
TCGA-L5-A88W	esca_tcga	237	deceased	0.5595869855280633	25.1
TCGA-L5-A88W	stes_tcga_pub	236	deceased	0.5572158542334529	25.1316
TCGA-BR-8484	stad_tcga	235	deceased	0.5548447229388425	25.16
TCGA-BR-8484	stes_tcga_pub	234	deceased	0.552474	25.1974
TCGA-JY-A93E	esca_tcga	233	censored	0.552474	25.2
TCGA-LN-A5U7	esca_tcga	232	censored	0.552474	25.23
TCGA-JY-A93E	stes_tcga_pub	231	censored	0.552474	25.2303
TCGA-LN-A5U7	stes_tcga_pub	230	censored	0.552474	25.2632
TCGA-BR-6705	stad_tcga	229	deceased	0.5500610432091044	25.59
TCGA-BR-6705	stes_tcga_pub	228	deceased	0.5476484947739768	25.625
TCGA-D7-5577	stad_tcga	227	deceased	0.5452359463388492	25.69
TCGA-D7-5577	stes_tcga_pub	226	deceased	0.5428233979037216	25.7237
TCGA-2H-A9GF	esca_tcga	225	deceased	0.540411	25.76
TCGA-2H-A9GF	stes_tcga_pub	224	deceased	0.5379983010334664	25.7895
TCGA-HU-A4GF	stad_tcga	223	censored	0.5379983010334664	25.79
TCGA-VR-A8EO	esca_tcga	222	censored	0.5379983010334664	25.79
TCGA-VR-A8EO	stes_tcga_pub	221	censored	0.5379983010334664	25.8224
TCGA-HU-A4GF	stes_tcga_pub	220	censored	0.5379983010334664	25.8224
TCGA-VQ-AA6G	stad_tcga	219	deceased	0.5355416877867382	26.02
TCGA-VQ-AA6G	stes_tcga_pub	218	deceased	0.533085	26.0526
TCGA-BR-6564	stad_tcga	217	deceased	0.5306284612932818	26.08
TCGA-BR-6564	stes_tcga_pub	216	deceased	0.5281718480465536	26.1184
TCGA-BR-8367	stad_tcga	215	deceased	0.5257152347998254	26.31
TCGA-L5-A4OF	esca_tcga	214	deceased	0.5232586215530973	26.31
TCGA-L5-A4OF	stes_tcga_pub	213	deceased	0.5208020083063692	26.3487
TCGA-BR-8367	stes_tcga_pub	212	deceased	0.5183453950596411	26.3487
TCGA-D7-A6ET	stad_tcga	211	censored	0.5183453950596411	26.41
TCGA-B7-5816	stad_tcga	210	censored	0.5183453950596411	26.68
TCGA-BR-8677	stad_tcga	209	censored	0.5183453950596411	26.71
TCGA-B7-5816	stes_tcga_pub	208	censored	0.5183453950596411	26.7105
TCGA-BR-8677	stes_tcga_pub	207	censored	0.5183453950596411	26.7434
TCGA-VQ-A94U	stad_tcga	206	censored	0.5183453950596411	26.91
TCGA-CG-4304	stes_tcga_pub	205	censored	0.5183453950596411	27.0395
TCGA-VR-A8EP	esca_tcga	204	censored	0.5183453950596411	27.07
TCGA-BR-8589	stad_tcga	203	censored	0.5183453950596411	27.1
TCGA-L5-A8NT	esca_tcga	202	censored	0.5183453950596411	27.1
TCGA-VR-A8EP	stes_tcga_pub	201	censored	0.5183453950596411	27.1053
TCGA-L5-A8NT	stes_tcga_pub	200	censored	0.5183453950596411	27.1382
TCGA-BR-8589	stes_tcga_pub	199	censored	0.5183453950596411	27.1382
TCGA-VQ-A8PU	stad_tcga	198	deceased	0.5157274890239862	27.33
TCGA-HU-A4HD	stes_tcga_pub	197	censored	0.5157274890239862	27.4342
TCGA-VQ-AA6J	stad_tcga	196	censored	0.5157274890239862	27.53
TCGA-BR-A4IU	stad_tcga	195	censored	0.5157274890239862	27.53
TCGA-VQ-AA6J	stes_tcga_pub	194	censored	0.5157274890239862	27.5658
TCGA-BR-A4IU	stes_tcga_pub	193	censored	0.5157274890239862	27.5658
TCGA-VR-A8EX	esca_tcga	192	deceased	0.5130414083519863	28.09
TCGA-VR-A8EX	stes_tcga_pub	191	deceased	0.5103553276799864	28.125
TCGA-BR-A4J5	stad_tcga	190	censored	0.5103553276799864	28.32
TCGA-BR-A4J5	stes_tcga_pub	189	censored	0.5103553276799864	28.3553
TCGA-VQ-AA69	stad_tcga	188	censored	0.5103553276799864	28.38
TCGA-VQ-AA69	stes_tcga_pub	187	censored	0.5103553276799864	28.4211
TCGA-BR-A4IV	stad_tcga	186	deceased	0.5076114818322445	28.55
TCGA-BR-A4IV	stes_tcga_pub	185	deceased	0.5048676359845027	28.5855
TCGA-BR-7723	stad_tcga	184	deceased	0.5021237901367608	28.71
TCGA-BR-7723	stes_tcga_pub	183	deceased	0.49937994428901894	28.75
TCGA-CG-5726	stad_tcga	182	deceased	0.49663609844127715	28.94
TCGA-HU-8249	stad_tcga	181	censored	0.49663609844127715	28.94
TCGA-L5-A4OU	esca_tcga	180	censored	0.49663609844127715	28.98
TCGA-CG-5726	stes_tcga_pub	179	deceased	0.49386159509802974	28.9803
TCGA-L5-A4OU	stes_tcga_pub	178	censored	0.49386159509802974	29.0132
TCGA-BR-8286	stad_tcga	177	censored	0.49386159509802974	29.4
TCGA-BR-8286	stes_tcga_pub	176	censored	0.49386159509802974	29.4408
TCGA-BR-7958	stad_tcga	175	censored	0.49386159509802974	29.53
TCGA-VQ-A8PT	stad_tcga	174	censored	0.49386159509802974	29.57
TCGA-BR-8078	stad_tcga	173	censored	0.49386159509802974	29.57
TCGA-BR-7958	stes_tcga_pub	172	censored	0.49386159509802974	29.5724
TCGA-BR-8078	stes_tcga_pub	171	censored	0.49386159509802974	29.6053
TCGA-CG-4443	stad_tcga	170	censored	0.49386159509802974	29.96
TCGA-HU-A4GN	stad_tcga	169	censored	0.49386159509802974	29.96
TCGA-HU-A4GN	stes_tcga_pub	168	censored	0.49386159509802974	30
TCGA-CG-4443	stes_tcga_pub	167	censored	0.49386159509802974	30
TCGA-L5-A43E	esca_tcga	166	censored	0.49386159509802974	30.22
TCGA-HF-A5NB	stad_tcga	165	censored	0.49386159509802974	30.49
TCGA-HF-A5NB	stes_tcga_pub	164	censored	0.49386159509802974	30.5263
TCGA-BR-6802	stad_tcga	163	censored	0.49386159509802974	30.88
TCGA-BR-6802	stes_tcga_pub	162	censored	0.49386159509802974	30.9211
TCGA-CG-4477	stad_tcga	161	censored	0.49386159509802974	30.95
TCGA-VQ-A8P8	stad_tcga	160	censored	0.49386159509802974	30.95
TCGA-CG-4477	stes_tcga_pub	159	censored	0.49386159509802974	30.9868
TCGA-BR-8361	stad_tcga	158	censored	0.49386159509802974	31.08
TCGA-BR-8361	stes_tcga_pub	157	censored	0.49386159509802974	31.1184
TCGA-BR-6803	stad_tcga	156	censored	0.49386159509802974	31.18
TCGA-BR-6803	stes_tcga_pub	155	censored	0.49386159509802974	31.2171
TCGA-2H-A9GH	esca_tcga	154	deceased	0.4906547016233672	31.24
TCGA-2H-A9GH	stes_tcga_pub	153	deceased	0.48744780814870464	31.2829
TCGA-JY-A93D	esca_tcga	152	deceased	0.4842409146740422	31.54
TCGA-JY-A93D	stes_tcga_pub	151	deceased	0.48103402119937966	31.5789
TCGA-BR-8081	stad_tcga	150	censored	0.48103402119937966	32.23
TCGA-BR-8081	stes_tcga_pub	149	censored	0.48103402119937966	32.2697
TCGA-2H-A9GR	esca_tcga	148	deceased	0.47778379132641086	32.42
TCGA-2H-A9GR	stes_tcga_pub	147	deceased	0.474534	32.4671
TCGA-BR-A4J7	stad_tcga	146	censored	0.474534	32.49
TCGA-BR-A4J7	stes_tcga_pub	145	censored	0.474534	32.5329
TCGA-BR-8682	stad_tcga	144	censored	0.474534	32.56
TCGA-L5-A4OH	esca_tcga	143	censored	0.474534	32.59
TCGA-BR-8682	stes_tcga_pub	142	censored	0.474534	32.5987
TCGA-L5-A4OH	stes_tcga_pub	141	censored	0.474534	32.6316
TCGA-BR-6566	stad_tcga	140	censored	0.474534	32.75
TCGA-BR-6566	stes_tcga_pub	139	censored	0.474534	32.7961
TCGA-VQ-A91S	stad_tcga	138	censored	0.474534	32.85
TCGA-VQ-AA6B	stad_tcga	137	censored	0.474534	32.92
TCGA-VQ-AA6B	stes_tcga_pub	136	censored	0.474534	32.9605
TCGA-M9-A5M8	esca_tcga	135	censored	0.474534	33.08
TCGA-M9-A5M8	stes_tcga_pub	134	censored	0.474534	33.125
TCGA-BR-7959	stad_tcga	133	censored	0.474534	33.18
TCGA-BR-7959	stes_tcga_pub	132	censored	0.474534	33.2237
TCGA-IG-A3I8	esca_tcga	131	censored	0.474534	33.25
TCGA-IG-A3I8	stes_tcga_pub	130	censored	0.474534	33.2895
TCGA-HU-A4HD	stad_tcga	129	censored	0.474534	33.38
TCGA-BR-7715	stad_tcga	128	censored	0.474534	33.61
TCGA-BR-7715	stes_tcga_pub	127	censored	0.474534	33.6513
TCGA-VR-A8EY	esca_tcga	126	censored	0.474534	33.67
TCGA-VR-A8EY	stes_tcga_pub	125	censored	0.474534	33.7171
TCGA-BR-A44T	stad_tcga	124	censored	0.474534	34.1
TCGA-BR-A44T	stes_tcga_pub	123	censored	0.474534	34.1447
TCGA-VQ-A8PB	stad_tcga	122	deceased	0.4706439420972663	34.26
TCGA-JY-A938	esca_tcga	121	censored	0.4706439420972663	34.82
TCGA-JY-A938	stes_tcga_pub	120	censored	0.4706439420972663	34.8684
TCGA-BR-A4CQ	stad_tcga	119	censored	0.4706439420972663	34.95
TCGA-IG-A3QL	esca_tcga	118	censored	0.4706439420972663	35.18
TCGA-BR-7704	stad_tcga	117	censored	0.4706439420972663	35.22
TCGA-IG-A3QL	stes_tcga_pub	116	censored	0.4706439420972663	35.2303
TCGA-RD-A8N9	stad_tcga	115	censored	0.4706439420972663	35.58
TCGA-RD-A8N9	stes_tcga_pub	114	censored	0.4706439420972663	35.625
TCGA-L5-A8NG	esca_tcga	113	censored	0.4706439420972663	35.94
TCGA-CG-5718	stad_tcga	112	deceased	0.46644176404282645	35.97
TCGA-L5-A8NG	stes_tcga_pub	111	censored	0.46644176404282645	35.9868
TCGA-CG-5718	stes_tcga_pub	110	deceased	0.46220138436970987	36.0197
TCGA-BR-7703	stad_tcga	109	censored	0.46220138436970987	36.14
TCGA-BR-7703	stes_tcga_pub	108	censored	0.46220138436970987	36.1842
TCGA-IN-7806	stad_tcga	107	censored	0.46220138436970987	36.33
TCGA-IN-7806	stes_tcga_pub	106	censored	0.46220138436970987	36.3816
TCGA-D7-A4YX	stad_tcga	105	censored	0.46220138436970987	36.4
TCGA-D7-A4YX	stes_tcga_pub	104	censored	0.46220138436970987	36.4474
TCGA-KB-A93J	stad_tcga	103	censored	0.46220138436970987	36.93
TCGA-KB-A93J	stes_tcga_pub	102	censored	0.46220138436970987	36.9737
TCGA-VQ-A8P3	stad_tcga	101	censored	0.46220138436970987	37.19
TCGA-BR-8058	stad_tcga	100	censored	0.46220138436970987	37.22
TCGA-VQ-A8P3	stes_tcga_pub	99	censored	0.46220138436970987	37.2368
TCGA-BR-8058	stes_tcga_pub	98	censored	0.46220138436970987	37.2697
TCGA-VQ-A8E7	stad_tcga	97	censored	0.46220138436970987	37.39
TCGA-VQ-A8E7	stes_tcga_pub	96	censored	0.46220138436970987	37.4342
TCGA-KB-A93H	stad_tcga	95	censored	0.46220138436970987	37.61
TCGA-RD-A8MW	stad_tcga	94	deceased	0.45728434836577686	37.88
TCGA-RD-A8MW	stes_tcga_pub	93	deceased	0.45236731236184374	37.9276
TCGA-VQ-AA6A	stad_tcga	92	censored	0.45236731236184374	38.9
TCGA-VQ-AA6A	stes_tcga_pub	91	censored	0.45236731236184374	38.9474
TCGA-BR-6563	stad_tcga	90	censored	0.45236731236184374	39.09
TCGA-VQ-A91A	stad_tcga	89	censored	0.45236731236184374	39.42
TCGA-BR-7716	stad_tcga	88	censored	0.45236731236184374	39.75
TCGA-BR-7716	stes_tcga_pub	87	censored	0.45236731236184374	39.8026
TCGA-BR-6801	stad_tcga	86	censored	0.45236731236184374	40.18
TCGA-BR-6801	stes_tcga_pub	85	censored	0.45236731236184374	40.2303
TCGA-RD-A8N0	stad_tcga	84	censored	0.45236731236184374	40.6
TCGA-RD-A8N0	stes_tcga_pub	83	censored	0.45236731236184374	40.6579
TCGA-XP-A8T7	esca_tcga	82	censored	0.45236731236184374	41.2
TCGA-JY-A6FG	esca_tcga	81	deceased	0.4467825307277469	41.49
TCGA-JY-A6FG	stes_tcga_pub	80	deceased	0.44119774909365006	41.5461
TCGA-VQ-A94R	stad_tcga	79	deceased	0.43561296745955325	42.51
TCGA-VQ-A91V	stad_tcga	78	censored	0.43561296745955325	42.61
TCGA-VQ-A91V	stes_tcga_pub	77	censored	0.43561296745955325	42.6645
TCGA-VQ-A8E2	stad_tcga	76	censored	0.43561296745955325	43.33
TCGA-VQ-A8E2	stes_tcga_pub	75	censored	0.43561296745955325	43.3882
TCGA-VQ-AA68	stad_tcga	74	censored	0.43561296745955325	43.63
TCGA-VQ-AA68	stes_tcga_pub	73	censored	0.43561296745955325	43.6842
TCGA-JY-A6FA	esca_tcga	72	deceased	0.4295627873559484	44.71
TCGA-R5-A7O7	stad_tcga	71	censored	0.4295627873559484	45.63
TCGA-R5-A7O7	stes_tcga_pub	70	censored	0.4295627873559484	45.6908
TCGA-L5-A8NW	esca_tcga	69	deceased	0.42333723971310855	46.06
TCGA-L5-A8NW	stes_tcga_pub	68	deceased	0.4171116920702687	46.1184
TCGA-VR-AA4D	esca_tcga	67	deceased	0.4108861444274289	46.16
TCGA-VR-AA4D	stes_tcga_pub	66	deceased	0.40466059678458904	46.2171
TCGA-VQ-A8PC	stad_tcga	65	deceased	0.3984350491417492	46.22
TCGA-CG-4444	stad_tcga	64	censored	0.3984350491417492	47.01
TCGA-CG-4444	stes_tcga_pub	63	censored	0.3984350491417492	47.0724
TCGA-JY-A6FH	esca_tcga	62	censored	0.3984350491417492	47.34
TCGA-JY-A6FH	stes_tcga_pub	61	censored	0.3984350491417492	47.4013
TCGA-L5-A4OM	esca_tcga	60	deceased	0.3917944649893867	47.9
TCGA-L5-A4OM	stes_tcga_pub	59	deceased	0.3851538808370243	47.9605
TCGA-VQ-A8DT	stad_tcga	58	censored	0.3851538808370243	48.75
TCGA-VQ-A8DT	stes_tcga_pub	57	censored	0.3851538808370243	48.8158
TCGA-HF-7134	stad_tcga	56	censored	0.3851538808370243	52.17
TCGA-VR-A8Q7	esca_tcga	55	censored	0.3851538808370243	52.23
TCGA-VR-A8Q7	stes_tcga_pub	54	censored	0.3851538808370243	52.3026
TCGA-L5-A8NV	esca_tcga	53	deceased	0.3778868264816087	52.53
TCGA-L5-A8NV	stes_tcga_pub	52	deceased	0.3706197721261931	52.5987
TCGA-R6-A6Y0	esca_tcga	51	censored	0.3706197721261931	53.91
TCGA-CG-4438	stad_tcga	50	censored	0.3706197721261931	54.04
TCGA-VQ-AA6F	stad_tcga	49	censored	0.3706197721261931	54.07
TCGA-CG-4438	stes_tcga_pub	48	censored	0.3706197721261931	54.1118
TCGA-VQ-AA6F	stes_tcga_pub	47	censored	0.3706197721261931	54.1447
TCGA-VQ-A924	stad_tcga	46	deceased	0.3625628205582324	55.39
TCGA-L5-A8NE	esca_tcga	45	censored	0.3625628205582324	55.45
TCGA-VQ-A91Z	stad_tcga	44	censored	0.3625628205582324	55.52
TCGA-L5-A8NE	stes_tcga_pub	43	censored	0.3625628205582324	55.5263
TCGA-RD-A8N5	stad_tcga	42	deceased	0.35393	57.39
TCGA-RD-A8N5	stes_tcga_pub	41	deceased	0.3452979243411737	57.4671
TCGA-3M-AB46	stad_tcga	40	censored	0.3452979243411737	57.98
TCGA-2H-A9GJ	esca_tcga	39	deceased	0.3364441314093487	58.51
TCGA-L5-A4OS	esca_tcga	38	censored	0.3364441314093487	58.54
TCGA-L5-A4OS	stes_tcga_pub	37	censored	0.3364441314093487	58.6184
TCGA-FP-8209	stad_tcga	36	deceased	0.32709846109242235	59.49
TCGA-FP-8209	stes_tcga_pub	35	deceased	0.317753	59.5724
TCGA-JY-A6FB	esca_tcga	34	censored	0.317753	60.35
TCGA-JY-A6FB	stes_tcga_pub	33	censored	0.317753	60.4276
TCGA-VQ-A91W	stad_tcga	32	censored	0.317753	60.81
TCGA-VQ-A91K	stad_tcga	31	censored	0.317753	61.17
TCGA-HF-7133	stad_tcga	30	censored	0.317753	63.01
TCGA-KB-A6F7	stad_tcga	29	censored	0.317753	63.57
TCGA-KB-A6F7	stes_tcga_pub	28	censored	0.317753	63.6513
TCGA-VQ-A8PX	stad_tcga	27	censored	0.317753	64.52
TCGA-VQ-A92D	stad_tcga	26	censored	0.317753	66.75
TCGA-VQ-A92D	stes_tcga_pub	25	censored	0.317753	66.8421
TCGA-JY-A6FD	esca_tcga	24	censored	0.317753	67.97
TCGA-JY-A6FD	stes_tcga_pub	23	censored	0.317753	68.0592
TCGA-CG-5732	stad_tcga	22	deceased	0.3033094821038826	68.99
TCGA-CG-5732	stes_tcga_pub	21	deceased	0.2888661734322691	69.0789
TCGA-RD-A8N4	stad_tcga	20	censored	0.2888661734322691	71.32
TCGA-RD-A8N4	stes_tcga_pub	19	censored	0.2888661734322691	71.4145
TCGA-F1-6875	stad_tcga	18	deceased	0.27281805268603193	72.17
TCGA-F1-6875	stes_tcga_pub	17	deceased	0.25676993193979475	72.2697
TCGA-VQ-A8PZ	stad_tcga	16	censored	0.25676993193979475	73.36
TCGA-R5-A7ZI	stad_tcga	15	censored	0.25676993193979475	74.47
TCGA-R5-A7ZI	stes_tcga_pub	14	censored	0.25676993193979475	74.5724
TCGA-CG-5727	stad_tcga	13	censored	0.25676993193979475	79.01
TCGA-L5-A8NU	esca_tcga	12	deceased	0.2353724376114785	83.18
TCGA-L5-A8NU	stes_tcga_pub	11	deceased	0.21397494328316227	83.2895
TCGA-CG-5723	stad_tcga	10	censored	0.21397494328316227	104.99
TCGA-CG-5723	stes_tcga_pub	9	censored	0.21397494328316227	105.13157890000001
TCGA-RD-A8N1	stad_tcga	8	censored	0.21397494328316227	115.6
TCGA-RD-A8N1	stes_tcga_pub	7	censored	0.21397494328316227	115.75657890000001
TCGA-RD-A8N2	stad_tcga	6	censored	0.21397494328316227	116.29
TCGA-RD-A8N2	stes_tcga_pub	5	censored	0.21397494328316227	116.44736840000002
TCGA-JY-A6F8	esca_tcga	4	censored	0.21397494328316227	122.01
TCGA-JY-A6F8	stes_tcga_pub	3	censored	0.21397494328316227	122.17105259999998
TCGA-RD-A8MV	stad_tcga	2	censored	0.21397494328316227	122.21
TCGA-RD-A8MV	stes_tcga_pub	1	censored	0.21397494328316227	122.36842109999999

## Sheet: Fig 2B
WT	KO
585	218
756	218
1139	330
	134
	108
	62.7

## Sheet: Fig 2C
WT	KO
7791	2959
9494	453
10647	507
416	617
788	863
5878	1169
8655	597
8857	661
11540	893
12180	1490
14209
15798
24028
896
6271
6769
14486

## Sheet: Fig 2D
WT	KO
34078	7789
37821	840
27243	993
145	938
488	1679
4863	2662
8784	526
11110	646
15496	1230
16649	1333
22696
25413
50760
332
4506
5756
22586

## Sheet: Fig 2F
WT:WT	KO:KO	Admix
780.45	336.52	484.38
176.9	138.07	639.92
329.92	227.81	449.04
172.33	68.5	329.29
262.9	138.5	334.04
86.68	314.82	105.41
250.7	339.93	1063.24
359.81	745.29	534.36
280.14	501.466	138.6
320.355	340.8	675.49
429.3		135.05
		311.47
		1344
		380.77
		944.75
		187.35
		376.87
		380.42
		109.98
		63.5
		444.21
		169.4
		855.08
		58.7
		526.43
		50
		75.56
		165.81
		235.72
		147.29
		466.416
		292
		516.061
		191.845
		33.48
		406.64
		417.12

## Sheet: Fig 2G
WT:WT	KO:KO	Admix
61	67	74
57	88	99
54	62	100
47	75	88
47	55	100
54	52	89
	52	91
		98
		90
		59
		94
		94

[truncated: 56 more sheets: Fig 2H, Fig 2I, Fig 2J, Fig 2K, Fig 2L, Fig 2M, Fig 2N, Fig 3B, Fig 3C, Fig 3D, Fig 3E, Fig 3F, Fig 3G, Fig 3H, Fig 4C, Fig 4G, Fig 5A, Fig 5B, Fig.5C, Fig 5D …]
